# Supplementary material for: An investigation of the modulatory effects of empathic and autistic traits on emotional and facial motor responses during live social interactions
Source: PLoS One. 2024 Jan 9;19(1):e0290765. doi: 10.1371/journal.pone.0290765 (PMC10775989; doi:10.1371/journal.pone.0290765)
Supplement: S1 File — (ZIP) [file pone.0290765.s001.zip]

Archive with 12 entries (11 files):
- Data_Code/
- __MACOSX/._Data_Code
- Data_Code/Live_Trait_Rating_EMG_94_2f_robust.Rmd
- __MACOSX/Data_Code/._Live_Trait_Rating_EMG_94_2f_robust.Rmd
- Data_Code/.DS_Store
- __MACOSX/Data_Code/._.DS_Store
- Data_Code/Live_EMGTrait_94_complete.txt
- Data_Code/Rating_94_traits_meancentered.txt
- Data_Code/Fig4_2f94.pdf
- __MACOSX/Data_Code/._Fig4_2f94.pdf
- Data_Code/Live_Trait_Rating_EMG_94_2f_robust.html
- __MACOSX/Data_Code/._Live_Trait_Rating_EMG_94_2f_robust.html
