# Supplementary material for: An investigation of the modulatory effects of empathic and autistic traits on emotional and facial motor responses during live social interactions
Source: PLoS One. 2024 Jan 9;19(1):e0290765. doi: 10.1371/journal.pone.0290765 (PMC10775989; doi:10.1371/journal.pone.0290765)
Supplement: S1 File — (ZIP) [file pone.0290765.s001.zip › Data_Code/Live_Trait_Rating_EMG_94_2f_robust.Rmd]

```{r set directory and load packages}
library(tidyverse)
getCurrentFileLocation <-  function()
{
    this_file <- commandArgs() %>% 
    tibble::enframe(name = NULL) %>%
    tidyr::separate(col=value, into=c("key", "value"), sep="=", fill='right') %>%
    dplyr::filter(key == "--file") %>%
    dplyr::pull(value)
    if (length(this_file)==0)
    {
      this_file <- rstudioapi::getSourceEditorContext()$path
    }
    return(dirname(this_file))
}
# see this post for the source of this function. "https://stackoverflow.com/questions/47044068/get-the-path-of-current-script"
working_directory <- getCurrentFileLocation()
setwd(working_directory)

# LMER
library(lme4)
library(lmerTest)
library(emmeans)
library(varhandle)
library(parallel)
library(ggpubr)
library(HLMdiag)
library(r2glmm)
library(simr)
library(car)
library(robustlmm)
library(sjPlot)

# plotting
library(ggplot2)
library(cowplot)
library(scales)
library(ggpol)
library(ggeffects)
```


```{r import rating data}
# import
Rating <- read.delim("Rating_94_traits_meancentered.txt", sep = "\t")
Rating$emotion[Rating$emotion == 1] <- "Positive"
Rating$emotion[Rating$emotion == 2] <- "Negative"
Rating$live[Rating$live == 1] <- "Video" # In the data file the presentation condition is coded as "live".
Rating$live[Rating$live == 2] <- "Live"
Rating$emotion <- factor(Rating$emotion, levels=c('Negative','Positive'),ordered=TRUE)
Rating$live <- factor(Rating$live, levels=c('Video','Live'),ordered=TRUE)
Rating$Type <- factor(Rating$Type)

Rating50idx <- which(Rating$subject<=50)
Rating50 <- Rating[Rating50idx,]

Rating$subject <- factor(Rating$subject)
Rating50$subject <- factor(Rating50$subject)
```


```{r valence non-robust model comparisons}
## Val: AQ, IRIEC model

val_2f0 <- lmer(VAL~1+emotion*live*IRIEC+emotion*live*AQ+
                  (1+emotion+live|subject), data = Rating, REML = TRUE,
                control=lmerControl(optimizer="bobyqa",
                                    optCtrl=list(maxfun=2e8)))

val_2f1 <- lmer(VAL~1+emotion*live*IRIEC+emotion*live*AQ+
                  (1+emotion*live|subject), data = Rating, REML = TRUE,
                control=lmerControl(optimizer="bobyqa",
                                    optCtrl=list(maxfun=2e8)))
anova(val_2f0, val_2f1) # p < 2.2e-16 ***
val_2f2 <- lmer(VAL~1+emotion*live*IRIEC+emotion*live*AQ+
                  (1+emotion*live|subject)+(1|Type), data = Rating, REML = TRUE,
                control=lmerControl(optimizer="bobyqa",
                                    optCtrl=list(maxfun=2e8)))
anova(val_2f1, val_2f2) # p = 8.992e-05
summary(val_2f2, ddf = "Satterthwaite") # Table 1, IRIEC:emotion

```


```{r val_2f2 effect size}
r2beta.val_2f2 <- r2beta(val_2f2, partial = TRUE, method = "nsj")
r2beta.val_2f2
```


```{r val_2f2 confidence intervals}
conf.val_2f2 <- confint(val_2f2, oldNames = F)
conf.val_2f2
```

```{r val_2f2 emotion:live simple effects}
val_2f2.em1 <- emmeans(val_2f2, list(pairwise ~ live|emotion),  adjust = "tukey")
val_2f2.em1 
val_2f2.em11 <- emmeans(val_2f2, list(pairwise ~ emotion|live),  adjust = "tukey")
val_2f2.em11
```


```{r val_2f2 IRIEC:emotion simple effects and figure 4A}
val_2f2.em2 <- emtrends(val_2f2, list(pairwise ~ emotion), var = "IRIEC", adjust = "tukey")
val_2f2.em2 

val_2f2.predict2 <- ggemmeans(val_2f2, terms = c("IRIEC",  "emotion"))
val_2f2.IRIECemo <- plot(val_2f2.predict2,  colors = c("steelblue","red"), show.title = F)  +
  labs(x = "Mean-Centered IRIEC", y = "Valence", colour = "Emotion") +
  guides(colour = guide_legend(reverse = T)) +
  theme(title = element_text(size = 8, face = "bold"), axis.title.x = element_text(size = 8, face = "bold"), 
        axis.title.y = element_text(size = 8, face = "bold"), strip.text = element_text(size = 8, face = "bold"),
        legend.position = "none",
        legend.title = element_text(size = 6, face = "bold"), legend.text = element_text(size = 6), 
        axis.text = element_text(size = 6))
val_2f2.IRIECemo　# Fig 4A

val_2f2.em22 <- emmeans(val_2f2,  ~ emotion*IRIEC, at=list(IRIEC=c(-15.504, -10.336, -5.168, 0, 5.168, 10.336, 15.504), emotion = c("Positive","Negative")), adjust = "sidak")
val_2f2.em22 # -3SD to +3SD
contrast(val_2f2.em22, "pairwise", by="IRIEC")
```


```{r val_2f2 robust estimation}
val_r2f2 <- rlmer(VAL~1+emotion*live*IRIEC+emotion*live*AQ+
                  (1+emotion*live|subject)+(1|Type), data = Rating, REML = TRUE,
                control=lmerControl(optimizer="bobyqa",
                                    optCtrl=list(maxfun=2e8)))
summary(val_r2f2)
```
```{r val_r2f2 p values}
coefs_val_2f2 <- data.frame(coef(summary(val_2f2, ddf = "Satterthwaite")))
coefs_val_r2f2 <- data.frame(coef(summary(val_r2f2)))
p_values_val_r2f2 <- 2 * pt(abs(coefs_val_r2f2[, "t.value"]), coefs_val_2f2$df, lower = FALSE)
p_values_val_r2f2
```
```{r Val50 non-robust model comparisons}
val50_2f0 <- lmer(VAL~1+emotion*live*IRIEC+emotion*live*AQ+
                  (1+emotion+live|subject), data = Rating50, REML = TRUE,
                control=lmerControl(optimizer="bobyqa",
                                    optCtrl=list(maxfun=2e8)))

val50_2f1 <- lmer(VAL~1+emotion*live*IRIEC+emotion*live*AQ+
                  (1+emotion*live|subject), data = Rating50, REML = TRUE,
                control=lmerControl(optimizer="bobyqa",
                                    optCtrl=list(maxfun=2e8)))
anova(val50_2f0, val50_2f1) # p = 6.354e-08 ***
summary(val50_2f1, ddf = "Satterthwaite") # 


```

```{r val50_r2f1 robust estimation}
val50_r2f1 <- rlmer(VAL~1+emotion*live*IRIEC+emotion*live*AQ+
                  (1+emotion*live|subject), data = Rating50, REML = TRUE,
                control=lmerControl(optimizer="bobyqa",
                                    optCtrl=list(maxfun=2e8)))
summary(val50_r2f1)
coefs_val50_2f1 <- data.frame(coef(summary(val50_2f1, ddf = "Satterthwaite")))
coefs_val50_r2f1 <- data.frame(coef(summary(val50_r2f1)))
p_values_val50_r2f1 <- 2 * pt(abs(coefs_val50_r2f1[, "t.value"]), coefs_val50_2f1$df, lower = FALSE)
p_values_val50_r2f1
# AQ:emotion:live is not significant -> model diagnostics
```

```{r val50_2f1 diagnostics}
resid1_val50_2f1 <- hlm_resid(val50_2f1, level = 1, type = "LS", standardize = TRUE)
cooksd1_val50_2f1 <- cooks.distance(val50_2f1)
Q3.cooksd1_val50_2f1 <- quantile(cooksd1_val50_2f1, 0.75, names = TRUE)   
cooksd1.th.val50_2f1 <- Q3.cooksd1_val50_2f1 + 1.5*IQR(cooksd1_val50_2f1)
cooksd2_val50_2f1 <- cooks.distance(val50_2f1, level = "subject")
dotplot_diag(x = cooksd2_val50_2f1, cutoff = "internal",
             name = "cooks.distance") + ylab("Cook's distance") + xlab("trial")
cooksd2_val50_2f1
# 13, 17, 31 are highly influential subjects

```

```{r val50_2f11 estimation}
Rating50_subject <- unique(Rating50$subject)
Rating50_subject
OLindex.val50_2f1 = which(cooksd1_val50_2f1 > cooksd1.th.val50_2f1 | abs(resid1_val50_2f1$.std.resid) > 3
                       | Rating50$subject == Rating50_subject[13]| Rating50$subject == Rating50_subject[17] 
                       | Rating50$subject == Rating50_subject[31])

tbl_val50_2f1 <- Rating50[-OLindex.val50_2f1,]
val50_2f11 <- lmer(VAL~1+emotion*live*IRIEC+emotion*live*AQ+
                  (1+emotion*live|subject), data = tbl_val50_2f1, REML = TRUE,
                control=lmerControl(optimizer="bobyqa",
                                    optCtrl=list(maxfun=2e8)))
summary(val50_2f11) 

r2beta.val50_2f11 <- r2beta(val50_2f11, partial = TRUE, method = "nsj")
r2beta.val50_2f11
conf.val50_2f11 <- confint(val50_2f11, oldNames = F)
conf.val50_2f11
```

```{r Arousal non-robust model comparisons}
## Aro: AQ, IRIEC model

aro_2f0 <- lmer(ARO~1+emotion*live*IRIEC+emotion*live*AQ+
                  (1+emotion+live|subject), data = Rating, REML = TRUE,
                control=lmerControl(optimizer="bobyqa",
                                    optCtrl=list(maxfun=2e8)))
aro_2f3 <- lmer(ARO~1+emotion*live*IRIEC+emotion*live*AQ+
                  (1+emotion+live|subject)+(1|Type), data = Rating, REML = TRUE,
                control=lmerControl(optimizer="bobyqa",
                                    optCtrl=list(maxfun=2e8)))
#Singular
anova(aro_2f0, aro_2f3) # p = 1

aro_2f1 <- lmer(ARO~1+emotion*live*IRIEC+emotion*live*AQ+
                  (1+emotion*live|subject), data = Rating, REML = TRUE,
                control=lmerControl(optimizer="bobyqa",
                                    optCtrl=list(maxfun=2e8)))
anova(aro_2f0, aro_2f1) # p = 3.135e-05 ***
aro_2f2 <- lmer(ARO~1+emotion*live*IRIEC+emotion*live*AQ+
                  (1+emotion*live|subject)+(1|Type), data = Rating, REML = TRUE,
                control=lmerControl(optimizer="bobyqa",
                                    optCtrl=list(maxfun=2e8)))
# Singular
anova(aro_2f1, aro_2f2) # p = 1, no need to add Type as a random factor
summary(aro_2f1, ddf = "Satterthwaite") # Table 3

```


```{r aro_2f1 effect sizes}
r2beta.aro_2f1 <- r2beta(aro_2f1, partial = TRUE, method = "nsj")
r2beta.aro_2f1
```


```{r aro_2f1 confidence intervals}
conf.aro_2f1 <- confint(aro_2f1, oldNames = F)
conf.aro_2f1
```
```{r aro_2f1 emotion:live simple effects}
aro_2f1.em1 <- emmeans(aro_2f1, list(pairwise ~ live|emotion),  adjust = "tukey")
aro_2f1.em1 
aro_2f1.em11 <- emmeans(aro_2f1, list(pairwise ~ emotion|live),  adjust = "tukey")
aro_2f1.em11
```


```{r aro_2f1 IRIEC:emotion simple effects and Fig. 4B}
aro_2f1.em2 <- emtrends(aro_2f1, list(pairwise ~ emotion), var = "IRIEC", adjust = "tukey")
aro_2f1.em2 
aro_2f1.predict2 <- ggemmeans(aro_2f1, terms = c("IRIEC","emotion"))
aro_2f1.IRIECemo <- plot(aro_2f1.predict2,  colors = c("steelblue","red"), show.title = F)  +
  labs(x = "Mean-Centered IRIEC", y = "Arousal", colour = "Emotion") +
  guides(colour = guide_legend(reverse = T)) +
  theme(title = element_text(size = 8, face = "bold"), axis.title.x = element_text(size = 8, face = "bold"), 
        axis.title.y = element_text(size = 8, face = "bold"), strip.text = element_text(size = 8, face = "bold"),
        legend.position = "none",
        legend.title = element_text(size = 6, face = "bold"), legend.text = element_text(size = 6), 
        axis.text = element_text(size = 6))
aro_2f1.IRIECemo # Fig. 4B


aro_2f1.em22 <- emmeans(aro_2f1,  ~ emotion*IRIEC, at=list(IRIEC=c(-15.504, -10.336, -5.168, 0, 5.168, 10.336, 15.504), emotion = c("Positive","Negative")), adjust = "sidak")
aro_2f1.em22 # -3SD to +3SD
contrast(aro_2f1.em22, "pairwise", by="IRIEC") # Table 4

```
```{r aro_2f1 robust estimation}
aro_r2f1 <- rlmer(ARO~1+emotion*live*IRIEC+emotion*live*AQ+
                  (1+emotion*live|subject), data = Rating, REML = TRUE,
                control=lmerControl(optimizer="bobyqa",
                                    optCtrl=list(maxfun=2e8)))
summary(aro_r2f1)
coefs_aro_2f1 <- data.frame(coef(summary(aro_2f1, ddf = "Satterthwaite")))
coefs_aro_r2f1 <- data.frame(coef(summary(aro_r2f1)))
p_values_aro_r2f1 <- 2 * pt(abs(coefs_aro_r2f1[, "t.value"]), coefs_aro_2f1$df, lower = FALSE)
p_values_aro_r2f1
```

```{r Aro50 non-robust model comparisons}
## Aro: AQ, IRIEC model

aro50_2f0 <- lmer(ARO~1+emotion*live*IRIEC+emotion*live*AQ+
                  (1+emotion+live|subject), data = Rating50, REML = TRUE,
                control=lmerControl(optimizer="bobyqa",
                                    optCtrl=list(maxfun=2e8)))

aro50_2f1 <- lmer(ARO~1+emotion*live*IRIEC+emotion*live*AQ+
                  (1+emotion*live|subject), data = Rating50, REML = TRUE,
                control=lmerControl(optimizer="bobyqa",
                                    optCtrl=list(maxfun=2e8)))
anova(aro50_2f0, aro50_2f1) # p = 0.009396 ***
summary(aro50_2f1, ddf = "Satterthwaite") 
```

```{r aro50_r2f1 robust estimation}
aro50_r2f1 <- rlmer(ARO~1+emotion*live*IRIEC+emotion*live*AQ+
                  (1+emotion*live|subject), data = Rating50, REML = TRUE,
                control=lmerControl(optimizer="bobyqa",
                                    optCtrl=list(maxfun=2e8)))
summary(aro50_r2f1)
coefs_aro50_2f1 <- data.frame(coef(summary(aro50_2f1, ddf = "Satterthwaite")))
coefs_aro50_r2f1 <- data.frame(coef(summary(aro50_r2f1)))
p_values_aro50_r2f1 <- 2 * pt(abs(coefs_aro50_r2f1[, "t.value"]), coefs_aro50_2f1$df, lower = FALSE)
p_values_aro50_r2f1
```

```{r import EMG data}
CStbl <- read.delim("Live_EMGTrait_94_complete.txt", sep = "\t")
CStbl$trial <- factor(CStbl$trial)
CStbl$emotion[CStbl$emotion == 1] <- "Positive"
CStbl$emotion[CStbl$emotion == 2] <- "Negative"
CStbl$live[CStbl$live == 1] <- "Video"
CStbl$live[CStbl$live == 2] <- "Live"
CStbl$emotion <- factor(CStbl$emotion, levels=c('Negative','Positive'),ordered=TRUE)
CStbl$live <- factor(CStbl$live, levels=c('Video','Live'),ordered=TRUE)
CStbl$Type <- factor(CStbl$Type)

CS50idx <- which(CStbl$subject<=50)
CStbl50 <- CStbl[CS50idx,]

CStbl$subject <- factor(CStbl$subject)
CStbl50$subject <- factor(CStbl50$subject)


ZMtbl <- read.delim("Live_EMGTrait_94_complete.txt", sep = "\t")
ZMtbl$trial <- factor(ZMtbl$trial)
ZMtbl$emotion[ZMtbl$emotion == 1] <- "Positive"
ZMtbl$emotion[ZMtbl$emotion == 2] <- "Negative"
ZMtbl$live[ZMtbl$live == 1] <- "Video"
ZMtbl$live[ZMtbl$live == 2] <- "Live"
ZMtbl$emotion <- factor(ZMtbl$emotion, levels=c('Negative','Positive'),ordered=TRUE)
ZMtbl$live <- factor(ZMtbl$live, levels=c('Video','Live'),ordered=TRUE)
ZMtbl$Type <- factor(ZMtbl$Type)

ZM50idx <- which(ZMtbl$subject<=50)
ZMtbl50 <- ZMtbl[ZM50idx,]
ZMtbl$subject <- factor(ZMtbl$subject)
ZMtbl50$subject <- factor(ZMtbl50$subject)

```


```{r ZM non-robust model comparisons}

ZM_2f1 <- lmer(ZM_neut_2500~1+emotion*live*IRIEC+emotion*live*AQ+
                 (1+emotion|subject), data = ZMtbl, REML = TRUE,
               control=lmerControl(optimizer="bobyqa",
                                   optCtrl=list(maxfun=2e8)))

ZM_2f2 <- lmer(ZM_neut_2500~1+emotion*live*IRIEC+emotion*live*AQ+(1+emotion+live|subject),
               data = ZMtbl, REML = TRUE,
               control=lmerControl(optimizer="bobyqa",
                                   optCtrl=list(maxfun=2e8)))
anova(ZM_2f1, ZM_2f2) # p = 0.0001313  *** # winning model

ZM_2f3 <- lmer(ZM_neut_2500~1+emotion*live*IRIEC+emotion*live*AQ+(1+emotion*live|subject),
               data = ZMtbl, REML = TRUE,
               control=lmerControl(optimizer="bobyqa",
                                   optCtrl=list(maxfun=2e8)))
anova(ZM_2f2, ZM_2f3) # p = 0.09036, no need to add random slope for emotion:live|subject

ZM_2f4 <- lmer(ZM_neut_2500~1+emotion*live*IRIEC+emotion*live*AQ+(1+emotion+live|subject)+(1|Type),
               data = ZMtbl, REML = TRUE,
               control=lmerControl(optimizer="bobyqa",
                                   optCtrl=list(maxfun=2e8)))
anova(ZM_2f2, ZM_2f4) # p = 0.9242
```

```{r ZM2f4 results}
summary(ZM_2f4) # # Table 5
r2beta.ZM_2f4 <- r2beta(ZM_2f4, partial = TRUE, method = 'nsj')
r2beta.ZM_2f4
conf.ZM_2f4 <- confint(ZM_2f4, oldNames = F)
conf.ZM_2f4
emm_options(lmerTest.limit = 20000)
ZM_2f4.em1 <- emmeans(ZM_2f4, list(pairwise ~ emotion|live), adjust = "tukey")
ZM_2f4.em1 
ZM_2f4.em11 <- emmeans(ZM_2f4, list(pairwise ~ live|emotion), adjust = "tukey")
ZM_2f4.em11
```


```{r ZM_2f4 robust estimation}
ZM_r2f4 <- rlmer(ZM_neut_2500~1+emotion*live*IRIEC+emotion*live*AQ+(1+emotion+live|subject)+(1|Type),
               data = ZMtbl, REML = TRUE,
               control=lmerControl(optimizer="bobyqa",
                                   optCtrl=list(maxfun=2e8)))
summary(ZM_r2f4)
coefs_ZM_2f4 <- data.frame(coef(summary(ZM_2f4, ddf = "Satterthwaite")))
coefs_ZM_r2f4 <- data.frame(coef(summary(ZM_r2f4)))
p_values_ZM_r2f4 <- 2 * pt(abs(coefs_ZM_r2f4[, "t.value"]), coefs_ZM_2f4$df, lower = FALSE)
p_values_ZM_r2f4
```

```{r ZM50 non-robust model comparisons}

ZM50_2f1 <- lmer(ZM_neut_2500~1+emotion*live*IRIEC+emotion*live*AQ+
                 (1+emotion|subject), data = ZMtbl50, REML = TRUE,
               control=lmerControl(optimizer="bobyqa",
                                   optCtrl=list(maxfun=2e8)))

ZM50_2f2 <- lmer(ZM_neut_2500~1+emotion*live*IRIEC+emotion*live*AQ+(1+emotion+live|subject),
               data = ZMtbl50, REML = TRUE,
               control=lmerControl(optimizer="bobyqa",
                                   optCtrl=list(maxfun=2e8)))
# Singular
anova(ZM50_2f1, ZM50_2f2) # p = 0.0005635 ***
summary(ZM50_2f2, ddf = "Satterthwaite") # # Table 5

```

```{r ZM50_r2f2 robust estimation}
ZM50_r2f2 <- rlmer(ZM_neut_2500~1+emotion*live*IRIEC+emotion*live*AQ+(1+emotion+live|subject),
               data = ZMtbl50, REML = TRUE,
               control=lmerControl(optimizer="bobyqa",
                                   optCtrl=list(maxfun=2e8)))
summary(ZM50_r2f2)
coefs_ZM50_2f2 <- data.frame(coef(summary(ZM50_2f2, ddf = "Satterthwaite")))
coefs_ZM50_r2f2 <- data.frame(coef(summary(ZM50_r2f2)))
p_values_ZM50_r2f2 <- 2 * pt(abs(coefs_ZM50_r2f2[, "t.value"]), coefs_ZM50_2f2$df, lower = FALSE)
p_values_ZM50_r2f2
```

```{r CS non-robust model comparisons}
CS_2f1 <- lmer(CF_neut_2500~1+emotion*live*IRIEC+emotion*live*AQ+
                 (1+emotion+live|subject), data = CStbl, REML = TRUE,
               control=lmerControl(optimizer="bobyqa",
                                   optCtrl=list(maxfun=2e8)))

CS_2f2 <- lmer(CF_neut_2500~1+emotion*live*IRIEC+emotion*live*AQ+
                 (1+emotion*live|subject), data = CStbl, REML = TRUE,
               control=lmerControl(optimizer="bobyqa",
                                   optCtrl=list(maxfun=2e8)))
anova(CS_2f1, CS_2f2) # p = 3.356e-11 ***
# Singular after model diagnostics
CS_2f3 <- lmer(CF_neut_2500~1+emotion*live*IRIEC+emotion*live*AQ+
                 (1+emotion+live|subject)+(1|Type), data = CStbl, REML = TRUE,
               control=lmerControl(optimizer="bobyqa",
                                   optCtrl=list(maxfun=2e8)))

anova(CS_2f3, CS_2f1) # p = 1 *** actually no need to add Type as a random factor
summary(CS_2f3, ddf = "Satterthwaite") 
```

```{r CS_r2f3 robust estimation}
CS_r2f3 <- rlmer(CF_neut_2500~1+emotion*live*IRIEC+emotion*live*AQ+
                 (1+emotion+live|subject)+(1|Type), data = CStbl, REML = TRUE,
               control=lmerControl(optimizer="bobyqa",
                                   optCtrl=list(maxfun=2e8)))
summary(CS_r2f3) 
coefs_CS_2f3 <- data.frame(coef(summary(CS_2f3)))
coefs_CS_r2f3 <- data.frame(coef(summary(CS_r2f3)))
p_values_CS_r2f3 <- 2 * pt(abs(coefs_CS_r2f3[, "t.value"]), coefs_CS_2f3$df, lower = FALSE)
p_values_CS_r2f3
```

```{r CS_2f3 model diagnostics}
# CS_2f3: model diagnostics -> CS_2f11
resid1_CS_2f3 <- hlm_resid(CS_2f3, level = 1, type = "LS", standardize = TRUE)
cooksd1_CS_2f3 <- cooks.distance(CS_2f3)
Q3.cooksd1_CS_2f3 <- quantile(cooksd1_CS_2f3, 0.75, names = TRUE)   
cooksd1.th.CS_2f3 <- Q3.cooksd1_CS_2f3 + 1.5*IQR(cooksd1_CS_2f3)
cooksd2_CS_2f3 <- cooks.distance(CS_2f3, level = "subject")
dotplot_diag(x = cooksd2_CS_2f3, cutoff = "internal",
             name = "cooks.distance") + ylab("Cook's distance") + xlab("trial")
cooksd2_CS_2f3
# 17, 31, 41, 56, 65 are highly influential subjects
# 89, 47, 67, 14
```

```{r CS_2f31 model after diagnostics and effect sizes}
CStbl_subject <- unique(CStbl$subject)
CStbl_subject
OLindex.CS_2f3 = which(cooksd1_CS_2f3 > cooksd1.th.CS_2f3 | abs(resid1_CS_2f3$.std.resid) > 3
                       | CStbl$subject == CStbl_subject[14]| CStbl$subject == CStbl_subject[17] 
                       | CStbl$subject == CStbl_subject[31] | CStbl$subject == CStbl_subject[41] 
                       | CStbl$subject == CStbl_subject[47]| CStbl$subject == CStbl_subject[56] 
                       | CStbl$subject == CStbl_subject[65]| CStbl$subject == CStbl_subject[67]
                       | CStbl$subject == CStbl_subject[89])

tbl_CS_2f3 <- CStbl[-OLindex.CS_2f3,]
CS_2f31 <- lmer(CF_neut_2500~1+emotion*live*IRIEC+emotion*live*AQ+
                  (1+emotion+live|subject)+(1|Type), data = tbl_CS_2f3, REML = TRUE,
                control=lmerControl(optimizer="bobyqa",
                                    optCtrl=list(maxfun=2e8)))
summary(CS_2f31) 

r2beta.CS_2f31 <- r2beta(CS_2f31, partial = TRUE, method = "nsj")
r2beta.CS_2f31
conf.CS_2f31 <- confint(CS_2f31, oldNames = F)
conf.CS_2f31
```

```{r CS_2f31 emotion:live and IRIEC:emotion simple effects and Fig 4C}
CS_2f31.em1 <- emmeans(CS_2f31, list(pairwise ~ emotion|live), adjust = "tukey")
CS_2f31.em1 
CS_2f31.em11 <- emmeans(CS_2f31, list(pairwise ~ live|emotion), adjust = "tukey")
CS_2f31.em11

CS_2f31.em2 <- emtrends(CS_2f31, list(pairwise ~ emotion), var = "IRIEC", adjust = "tukey")
CS_2f31.em2 

CS_2f31.em22 <- emmeans(CS_2f31,  ~ emotion*IRIEC, at=list(IRIEC=c(-15.504, -10.336, -5.168, 0, 5.168, 10.336, 15.504), emotion = c("Positive","Negative")), adjust = "sidak")
CS_2f31.em22
contrast(CS_2f31.em22, "pairwise", by="IRIEC")

CS_2f31.predict2 <- ggemmeans(CS_2f31, terms = c("IRIEC", "emotion"))
CS_2f31_IRIECemo <- plot(CS_2f31.predict2, colors = c("steelblue","red"), show.title = F) +
  labs(x = "Mean-Centered IRIEC", y = "Corrugator Responses", colour = "Emotion") +
  guides(colour = guide_legend(reverse = T)) +
  theme(title = element_text(size = 8, face = "bold"), axis.title.x = element_text(size = 8, face = "bold"), 
        axis.title.y = element_text(size = 8, face = "bold"), strip.text = element_text(size = 8, face = "bold"),
        legend.title = element_text(size = 6, face = "bold"), legend.text = element_text(size = 6), 
        axis.text = element_text(size = 6))
CS_2f31_IRIECemo # Fig 
```

```{r Fig 4 finalization}
Fig4 <- plot_grid(val_2f2.IRIECemo, aro_2f1.IRIECemo, CS_2f31_IRIECemo, rel_widths = c(1, 1, 1.5), labels = 'AUTO',
                      ncol = 3, nrow = 1, align = "h")
Fig4
ggsave(Fig4, filename='Fig4_2f94.pdf', bg = "white", dpi=300, scale = 1, width = 19.05, height = 9.55, unit = "cm")

```

```{r CS50 non-robust model comparisons}
CS50_2f0 <- lmer(CF_neut_2500~1+emotion*live*IRIEC+emotion*live*AQ+
                 (1+emotion|subject), data = CStbl50, REML = TRUE,
               control=lmerControl(optimizer="bobyqa",
                                   optCtrl=list(maxfun=2e8)))
CS50_2f1 <- lmer(CF_neut_2500~1+emotion*live*IRIEC+emotion*live*AQ+
                 (1+emotion+live|subject), data = CStbl50, REML = TRUE,
               control=lmerControl(optimizer="bobyqa",
                                   optCtrl=list(maxfun=2e8)))
#Singular
anova(CS50_2f0, CS50_2f1)
summary(CS50_2f1, ddf = "Satterthwaite") 

```

```{r CS50_r2f1 robust estimation}
CS50_r2f1 <- rlmer(CF_neut_2500~1+emotion*live*IRIEC+emotion*live*AQ+
                 (1+emotion+live|subject), data = CStbl50, REML = TRUE,
               control=lmerControl(optimizer="bobyqa",
                                   optCtrl=list(maxfun=2e8)))
summary(CS50_r2f1) 
coefs_CS50_2f1 <- data.frame(coef(summary(CS50_2f1)))
coefs_CS50_r2f1 <- data.frame(coef(summary(CS50_r2f1)))
p_values_CS50_r2f1 <- 2 * pt(abs(coefs_CS50_r2f1[, "t.value"]), coefs_CS50_2f1$df, lower = FALSE)
p_values_CS50_r2f1

```
