# Supplementary material for: An investigation of the modulatory effects of empathic and autistic traits on emotional and facial motor responses during live social interactions
Source: PLoS One. 2024 Jan 9;19(1):e0290765. doi: 10.1371/journal.pone.0290765 (PMC10775989; doi:10.1371/journal.pone.0290765)
Supplement: S1 File — (ZIP) [file pone.0290765.s001.zip › Data_Code/Live_EMGTrait_94_complete.txt]

subject	trial	emotion	live	condition	CF_neut_2500	ZM_neut_2500	age	AQ	IRI	IRIFS	IRIPT	IRIEC	IRIPD	Type
1	1	2	1	20	-0.024033826	-0.074205694	22	-0.829787234	-9.20212766	-4.574468085	2.7340425532	-0.744680851	-6.617021277	1
1	2	1	2	30	-0.260570915	-0.008189428	22	-0.829787234	-9.20212766	-4.574468085	2.7340425532	-0.744680851	-6.617021277	1
1	3	2	2	40	-0.157342383	0.0101647714	22	-0.829787234	-9.20212766	-4.574468085	2.7340425532	-0.744680851	-6.617021277	1
1	4	2	1	20	-0.006269208	0.0596463546	22	-0.829787234	-9.20212766	-4.574468085	2.7340425532	-0.744680851	-6.617021277	1
1	5	1	1	10	-0.163606574	-0.022165194	22	-0.829787234	-9.20212766	-4.574468085	2.7340425532	-0.744680851	-6.617021277	1
1	6	1	2	30	0.0530457102	-0.005270302	22	-0.829787234	-9.20212766	-4.574468085	2.7340425532	-0.744680851	-6.617021277	1
1	7	2	1	20	-0.241737876	0.0931606099	22	-0.829787234	-9.20212766	-4.574468085	2.7340425532	-0.744680851	-6.617021277	1
1	8	1	1	10	0.038551272	-0.050900011	22	-0.829787234	-9.20212766	-4.574468085	2.7340425532	-0.744680851	-6.617021277	1
1	9	2	2	40	-0.000393486	-0.080395947	22	-0.829787234	-9.20212766	-4.574468085	2.7340425532	-0.744680851	-6.617021277	1
1	10	1	2	30	-0.149247712	0.0875592075	22	-0.829787234	-9.20212766	-4.574468085	2.7340425532	-0.744680851	-6.617021277	1
1	11	2	2	40	-0.070452741	0.0643816387	22	-0.829787234	-9.20212766	-4.574468085	2.7340425532	-0.744680851	-6.617021277	1
1	12	2	1	20	-0.026984249	-0.062124626	22	-0.829787234	-9.20212766	-4.574468085	2.7340425532	-0.744680851	-6.617021277	1
1	13	1	2	30	-0.046270273	-0.05569824	22	-0.829787234	-9.20212766	-4.574468085	2.7340425532	-0.744680851	-6.617021277	1
1	14	1	1	10	-0.316418925	-0.507328956	22	-0.829787234	-9.20212766	-4.574468085	2.7340425532	-0.744680851	-6.617021277	1
1	15	2	1	20	-0.015750678	0.0148010837	22	-0.829787234	-9.20212766	-4.574468085	2.7340425532	-0.744680851	-6.617021277	1
1	16	1	1	10	-0.035093422	-0.021357522	22	-0.829787234	-9.20212766	-4.574468085	2.7340425532	-0.744680851	-6.617021277	1
1	17	2	2	40	0.0540344891	-0.008456773	22	-0.829787234	-9.20212766	-4.574468085	2.7340425532	-0.744680851	-6.617021277	1
1	18	1	2	30	0.0924630141	0.2054741301	22	-0.829787234	-9.20212766	-4.574468085	2.7340425532	-0.744680851	-6.617021277	1
1	19	2	2	40	0.0210097855	-0.045214429	22	-0.829787234	-9.20212766	-4.574468085	2.7340425532	-0.744680851	-6.617021277	1
1	20	1	1	10	0.1062917261	-0.025938211	22	-0.829787234	-9.20212766	-4.574468085	2.7340425532	-0.744680851	-6.617021277	1
1	21	2	1	20	0.0278142047	0.0387055372	22	-0.829787234	-9.20212766	-4.574468085	2.7340425532	-0.744680851	-6.617021277	1
1	22	1	2	30	-0.223636062	-0.039189885	22	-0.829787234	-9.20212766	-4.574468085	2.7340425532	-0.744680851	-6.617021277	1
1	23	2	2	40	-0.043693016	0.366143871	22	-0.829787234	-9.20212766	-4.574468085	2.7340425532	-0.744680851	-6.617021277	1
1	24	2	1	20	0.0544270431	0.0019848158	22	-0.829787234	-9.20212766	-4.574468085	2.7340425532	-0.744680851	-6.617021277	1
1	25	1	1	10	-0.0363223	0.0979266481	22	-0.829787234	-9.20212766	-4.574468085	2.7340425532	-0.744680851	-6.617021277	1
1	26	1	2	30	-0.013730943	-0.006167869	22	-0.829787234	-9.20212766	-4.574468085	2.7340425532	-0.744680851	-6.617021277	1
1	27	2	1	20	-0.035249806	-0.019253091	22	-0.829787234	-9.20212766	-4.574468085	2.7340425532	-0.744680851	-6.617021277	1
1	28	1	1	10	0.0410318671	-0.176576893	22	-0.829787234	-9.20212766	-4.574468085	2.7340425532	-0.744680851	-6.617021277	1
1	29	2	2	40	-0.164589411	0.0464231409	22	-0.829787234	-9.20212766	-4.574468085	2.7340425532	-0.744680851	-6.617021277	1
1	30	1	2	30	-0.097806279	-0.078638599	22	-0.829787234	-9.20212766	-4.574468085	2.7340425532	-0.744680851	-6.617021277	1
1	31	2	2	40	-0.050243034	0.7915208122	22	-0.829787234	-9.20212766	-4.574468085	2.7340425532	-0.744680851	-6.617021277	1
1	32	1	1	10	-0.157549045	-0.015779637	22	-0.829787234	-9.20212766	-4.574468085	2.7340425532	-0.744680851	-6.617021277	1
1	33	2	2	40	0.0633483916	0.0032325051	22	-0.829787234	-9.20212766	-4.574468085	2.7340425532	-0.744680851	-6.617021277	1
1	34	2	1	20	-0.09334222	-0.205675205	22	-0.829787234	-9.20212766	-4.574468085	2.7340425532	-0.744680851	-6.617021277	1
1	35	1	2	30	-0.092890014	0.0373366038	22	-0.829787234	-9.20212766	-4.574468085	2.7340425532	-0.744680851	-6.617021277	1
1	36	1	1	10	-0.083455176	-0.269729746	22	-0.829787234	-9.20212766	-4.574468085	2.7340425532	-0.744680851	-6.617021277	1
1	37	2	1	20	-0.025878411	-0.000797138	22	-0.829787234	-9.20212766	-4.574468085	2.7340425532	-0.744680851	-6.617021277	1
1	38	1	1	10	-0.149495159	0.1061851209	22	-0.829787234	-9.20212766	-4.574468085	2.7340425532	-0.744680851	-6.617021277	1
1	39	2	2	40	-0.106011906	-0.006859538	22	-0.829787234	-9.20212766	-4.574468085	2.7340425532	-0.744680851	-6.617021277	1
1	40	1	2	30	-0.01783705	0.0226065791	22	-0.829787234	-9.20212766	-4.574468085	2.7340425532	-0.744680851	-6.617021277	1
1	41	2	2	40	-0.115331902	0.0728056911	22	-0.829787234	-9.20212766	-4.574468085	2.7340425532	-0.744680851	-6.617021277	1
1	42	1	1	10	0.1002515528	-0.260075905	22	-0.829787234	-9.20212766	-4.574468085	2.7340425532	-0.744680851	-6.617021277	1
1	43	2	1	20	0.0367798683	-0.032109863	22	-0.829787234	-9.20212766	-4.574468085	2.7340425532	-0.744680851	-6.617021277	1
1	44	1	2	30	-0.071766534	0.1253447905	22	-0.829787234	-9.20212766	-4.574468085	2.7340425532	-0.744680851	-6.617021277	1
1	45	2	2	40	-0.143848358	0.0561569155	22	-0.829787234	-9.20212766	-4.574468085	2.7340425532	-0.744680851	-6.617021277	1
1	46	2	1	20	-0.154633405	-0.084829711	22	-0.829787234	-9.20212766	-4.574468085	2.7340425532	-0.744680851	-6.617021277	1
1	47	1	1	10	-0.003505057	-0.007356759	22	-0.829787234	-9.20212766	-4.574468085	2.7340425532	-0.744680851	-6.617021277	1
1	48	1	2	30	-0.059798208	0.0555925604	22	-0.829787234	-9.20212766	-4.574468085	2.7340425532	-0.744680851	-6.617021277	1
1	49	2	1	20	0.0698963174	0.0529423061	22	-0.829787234	-9.20212766	-4.574468085	2.7340425532	-0.744680851	-6.617021277	1
1	50	1	1	10	-0.031890527	-0.036445694	22	-0.829787234	-9.20212766	-4.574468085	2.7340425532	-0.744680851	-6.617021277	1
1	51	2	2	40	-0.094291073	-0.013728582	22	-0.829787234	-9.20212766	-4.574468085	2.7340425532	-0.744680851	-6.617021277	1
1	52	1	2	30	-0.138288284	0.0247080971	22	-0.829787234	-9.20212766	-4.574468085	2.7340425532	-0.744680851	-6.617021277	1
1	53	2	2	40	0.0194999893	0.027768902	22	-0.829787234	-9.20212766	-4.574468085	2.7340425532	-0.744680851	-6.617021277	1
1	54	2	1	20	0.0740194089	1.1141086764	22	-0.829787234	-9.20212766	-4.574468085	2.7340425532	-0.744680851	-6.617021277	1
1	55	1	2	30	-0.17872414	-0.047027089	22	-0.829787234	-9.20212766	-4.574468085	2.7340425532	-0.744680851	-6.617021277	1
1	56	1	1	10	-0.160169586	-0.018685987	22	-0.829787234	-9.20212766	-4.574468085	2.7340425532	-0.744680851	-6.617021277	1
1	57	2	1	20	-0.046958797	0.0034225335	22	-0.829787234	-9.20212766	-4.574468085	2.7340425532	-0.744680851	-6.617021277	1
1	58	1	1	10	-0.08825857	-0.034096234	22	-0.829787234	-9.20212766	-4.574468085	2.7340425532	-0.744680851	-6.617021277	1
1	59	2	2	40	-0.207607223	-0.03014212	22	-0.829787234	-9.20212766	-4.574468085	2.7340425532	-0.744680851	-6.617021277	1
1	60	1	2	30	0.1608812588	-0.012138765	22	-0.829787234	-9.20212766	-4.574468085	2.7340425532	-0.744680851	-6.617021277	1
2	1	2	1	20	-0.028236952	0.0138905931	21	-4.829787234	2.7978723404	1.4255319149	9.7340425532	-3.744680851	-4.617021277	1
2	2	1	2	30	-0.101961348	0.0284505459	21	-4.829787234	2.7978723404	1.4255319149	9.7340425532	-3.744680851	-4.617021277	1
2	3	2	2	40	-0.084716092	0.0125077822	21	-4.829787234	2.7978723404	1.4255319149	9.7340425532	-3.744680851	-4.617021277	1
2	4	2	1	20	-0.096841002	0.0358214709	21	-4.829787234	2.7978723404	1.4255319149	9.7340425532	-3.744680851	-4.617021277	1
2	5	1	1	10	-0.085468939	0.0182656062	21	-4.829787234	2.7978723404	1.4255319149	9.7340425532	-3.744680851	-4.617021277	1
2	6	1	2	30	0.0016983498	0.0239033977	21	-4.829787234	2.7978723404	1.4255319149	9.7340425532	-3.744680851	-4.617021277	1
2	7	2	1	20	-0.099110448	0.0246099719	21	-4.829787234	2.7978723404	1.4255319149	9.7340425532	-3.744680851	-4.617021277	1
2	8	1	1	10	-0.110664899	0.09265978	21	-4.829787234	2.7978723404	1.4255319149	9.7340425532	-3.744680851	-4.617021277	1
2	9	2	2	40	-0.129496919	0.0116250515	21	-4.829787234	2.7978723404	1.4255319149	9.7340425532	-3.744680851	-4.617021277	1
2	10	1	2	30	-0.035199222	0.0419816397	21	-4.829787234	2.7978723404	1.4255319149	9.7340425532	-3.744680851	-4.617021277	1
2	11	2	2	40	-0.011167695	-0.014563916	21	-4.829787234	2.7978723404	1.4255319149	9.7340425532	-3.744680851	-4.617021277	1
2	12	2	1	20	-0.101721956	-0.004821976	21	-4.829787234	2.7978723404	1.4255319149	9.7340425532	-3.744680851	-4.617021277	1
2	13	1	2	30	0.0098265812	0.0454385787	21	-4.829787234	2.7978723404	1.4255319149	9.7340425532	-3.744680851	-4.617021277	1
2	14	1	1	10	0.283578657	0.0211657817	21	-4.829787234	2.7978723404	1.4255319149	9.7340425532	-3.744680851	-4.617021277	1
2	15	2	1	20	-0.054427179	0.0280755964	21	-4.829787234	2.7978723404	1.4255319149	9.7340425532	-3.744680851	-4.617021277	1
2	16	1	1	10	0.034463828	0.0467581793	21	-4.829787234	2.7978723404	1.4255319149	9.7340425532	-3.744680851	-4.617021277	1
2	17	2	2	40	-0.034645777	-0.017785587	21	-4.829787234	2.7978723404	1.4255319149	9.7340425532	-3.744680851	-4.617021277	1
2	18	1	2	30	-0.019448418	0.0189759578	21	-4.829787234	2.7978723404	1.4255319149	9.7340425532	-3.744680851	-4.617021277	1
2	19	2	2	40	0.1441148519	0.1087469825	21	-4.829787234	2.7978723404	1.4255319149	9.7340425532	-3.744680851	-4.617021277	1
2	20	1	1	10	-0.112153066	0.0366735084	21	-4.829787234	2.7978723404	1.4255319149	9.7340425532	-3.744680851	-4.617021277	1
2	21	2	1	20	-0.104698592	0.0371162941	21	-4.829787234	2.7978723404	1.4255319149	9.7340425532	-3.744680851	-4.617021277	1
2	22	1	2	30	0.018229338	0.0033056304	21	-4.829787234	2.7978723404	1.4255319149	9.7340425532	-3.744680851	-4.617021277	1
2	23	2	2	40	0.0130914114	0.0320261415	21	-4.829787234	2.7978723404	1.4255319149	9.7340425532	-3.744680851	-4.617021277	1
2	24	2	1	20	-0.046732804	0.0056009769	21	-4.829787234	2.7978723404	1.4255319149	9.7340425532	-3.744680851	-4.617021277	1
2	25	1	1	10	-0.075463623	-0.057283065	21	-4.829787234	2.7978723404	1.4255319149	9.7340425532	-3.744680851	-4.617021277	1
2	26	1	2	30	-0.020295635	0.0389187741	21	-4.829787234	2.7978723404	1.4255319149	9.7340425532	-3.744680851	-4.617021277	1
2	27	2	1	20	-0.085231579	0.0199356703	21	-4.829787234	2.7978723404	1.4255319149	9.7340425532	-3.744680851	-4.617021277	1
2	28	1	1	10	-0.032888991	0.0203890609	21	-4.829787234	2.7978723404	1.4255319149	9.7340425532	-3.744680851	-4.617021277	1
2	29	2	2	40	0.1456600377	0.041141819	21	-4.829787234	2.7978723404	1.4255319149	9.7340425532	-3.744680851	-4.617021277	1
2	30	1	2	30	-0.042558172	0.0297979138	21	-4.829787234	2.7978723404	1.4255319149	9.7340425532	-3.744680851	-4.617021277	1
2	31	2	2	40	0.0732900291	-0.019325948	21	-4.829787234	2.7978723404	1.4255319149	9.7340425532	-3.744680851	-4.617021277	1
2	32	1	1	10	0.1430344031	0.018340572	21	-4.829787234	2.7978723404	1.4255319149	9.7340425532	-3.744680851	-4.617021277	1
2	33	2	2	40	-0.024228151	0.0043514657	21	-4.829787234	2.7978723404	1.4255319149	9.7340425532	-3.744680851	-4.617021277	1
2	34	2	1	20	-0.019549627	-0.036381069	21	-4.829787234	2.7978723404	1.4255319149	9.7340425532	-3.744680851	-4.617021277	1
2	35	1	2	30	-0.011549105	0.0692941554	21	-4.829787234	2.7978723404	1.4255319149	9.7340425532	-3.744680851	-4.617021277	1
2	36	1	1	10	-0.169047003	-0.028183252	21	-4.829787234	2.7978723404	1.4255319149	9.7340425532	-3.744680851	-4.617021277	1
2	37	2	1	20	-0.839843606	0.0477023067	21	-4.829787234	2.7978723404	1.4255319149	9.7340425532	-3.744680851	-4.617021277	1
2	38	1	1	10	0.0759954566	0.0063853085	21	-4.829787234	2.7978723404	1.4255319149	9.7340425532	-3.744680851	-4.617021277	1
2	39	2	2	40	0.7369193306	-0.038034299	21	-4.829787234	2.7978723404	1.4255319149	9.7340425532	-3.744680851	-4.617021277	1
2	40	1	2	30	-0.130240113	0.0326993958	21	-4.829787234	2.7978723404	1.4255319149	9.7340425532	-3.744680851	-4.617021277	1
2	41	2	2	40	-0.706373792	-0.006276137	21	-4.829787234	2.7978723404	1.4255319149	9.7340425532	-3.744680851	-4.617021277	1
2	42	1	1	10	-0.052535108	-0.018623098	21	-4.829787234	2.7978723404	1.4255319149	9.7340425532	-3.744680851	-4.617021277	1
2	43	2	1	20	-0.092576441	0.0662949453	21	-4.829787234	2.7978723404	1.4255319149	9.7340425532	-3.744680851	-4.617021277	1
2	44	1	2	30	0.133872756	0.0046037633	21	-4.829787234	2.7978723404	1.4255319149	9.7340425532	-3.744680851	-4.617021277	1
2	45	2	2	40	0.000635309	0.0162110119	21	-4.829787234	2.7978723404	1.4255319149	9.7340425532	-3.744680851	-4.617021277	1
2	46	2	1	20	0.0415055413	0.0090382211	21	-4.829787234	2.7978723404	1.4255319149	9.7340425532	-3.744680851	-4.617021277	1
2	47	1	1	10	0.0984237826	0.0443082005	21	-4.829787234	2.7978723404	1.4255319149	9.7340425532	-3.744680851	-4.617021277	1
2	48	1	2	30	0.0358496919	-0.002753802	21	-4.829787234	2.7978723404	1.4255319149	9.7340425532	-3.744680851	-4.617021277	1
2	49	2	1	20	-0.101165088	0.0281271129	21	-4.829787234	2.7978723404	1.4255319149	9.7340425532	-3.744680851	-4.617021277	1
2	50	1	1	10	-0.085763719	0.0142950743	21	-4.829787234	2.7978723404	1.4255319149	9.7340425532	-3.744680851	-4.617021277	1
2	51	2	2	40	-0.004641629	-0.040577486	21	-4.829787234	2.7978723404	1.4255319149	9.7340425532	-3.744680851	-4.617021277	1
2	52	1	2	30	-0.017879495	0.4581353199	21	-4.829787234	2.7978723404	1.4255319149	9.7340425532	-3.744680851	-4.617021277	1
2	53	2	2	40	-0.045588946	0.0195700332	21	-4.829787234	2.7978723404	1.4255319149	9.7340425532	-3.744680851	-4.617021277	1
2	54	2	1	20	-0.007629403	-0.068677968	21	-4.829787234	2.7978723404	1.4255319149	9.7340425532	-3.744680851	-4.617021277	1
2	55	1	2	30	0.2215223419	0.1929098087	21	-4.829787234	2.7978723404	1.4255319149	9.7340425532	-3.744680851	-4.617021277	1
2	56	1	1	10	-0.025301881	-0.376649086	21	-4.829787234	2.7978723404	1.4255319149	9.7340425532	-3.744680851	-4.617021277	1
2	57	2	1	20	-0.020746879	-0.040094548	21	-4.829787234	2.7978723404	1.4255319149	9.7340425532	-3.744680851	-4.617021277	1
2	58	1	1	10	-0.087378587	-0.048385096	21	-4.829787234	2.7978723404	1.4255319149	9.7340425532	-3.744680851	-4.617021277	1
2	59	2	2	40	-0.052335704	-0.0220057	21	-4.829787234	2.7978723404	1.4255319149	9.7340425532	-3.744680851	-4.617021277	1
2	60	1	2	30	-0.029716777	0.4717899211	21	-4.829787234	2.7978723404	1.4255319149	9.7340425532	-3.744680851	-4.617021277	1
3	1	2	1	20	-0.035486581	-0.102901548	24	-4.829787234	-12.20212766	-1.574468085	1.7340425532	-4.744680851	-7.617021277	1
3	2	1	2	30	-0.064352092	0.1004855495	24	-4.829787234	-12.20212766	-1.574468085	1.7340425532	-4.744680851	-7.617021277	1
3	3	2	2	40	0.2328944971	-1.096033399	24	-4.829787234	-12.20212766	-1.574468085	1.7340425532	-4.744680851	-7.617021277	1
3	4	2	1	20	0.0697355548	-0.2151264	24	-4.829787234	-12.20212766	-1.574468085	1.7340425532	-4.744680851	-7.617021277	1
3	5	1	1	10	-0.087455775	-0.01809994	24	-4.829787234	-12.20212766	-1.574468085	1.7340425532	-4.744680851	-7.617021277	1
3	6	1	2	30	-0.01110108	0.1136972127	24	-4.829787234	-12.20212766	-1.574468085	1.7340425532	-4.744680851	-7.617021277	1
3	7	2	1	20	-0.032374357	-0.069832278	24	-4.829787234	-12.20212766	-1.574468085	1.7340425532	-4.744680851	-7.617021277	1
3	8	1	1	10	-0.097449191	-0.081115695	24	-4.829787234	-12.20212766	-1.574468085	1.7340425532	-4.744680851	-7.617021277	1
3	9	2	2	40	-0.062044133	-0.084950121	24	-4.829787234	-12.20212766	-1.574468085	1.7340425532	-4.744680851	-7.617021277	1
3	10	1	2	30	0.0345507069	0.4053435403	24	-4.829787234	-12.20212766	-1.574468085	1.7340425532	-4.744680851	-7.617021277	1
3	11	2	2	40	-0.094746001	-0.174386398	24	-4.829787234	-12.20212766	-1.574468085	1.7340425532	-4.744680851	-7.617021277	1
3	12	2	1	20	0.1064253326	-0.014339101	24	-4.829787234	-12.20212766	-1.574468085	1.7340425532	-4.744680851	-7.617021277	1
3	13	1	2	30	-0.052304555	0.5498744147	24	-4.829787234	-12.20212766	-1.574468085	1.7340425532	-4.744680851	-7.617021277	1
3	14	1	1	10	0.0559125569	-0.072631554	24	-4.829787234	-12.20212766	-1.574468085	1.7340425532	-4.744680851	-7.617021277	1
3	15	2	1	20	0.014689529	-0.038711259	24	-4.829787234	-12.20212766	-1.574468085	1.7340425532	-4.744680851	-7.617021277	1
3	16	1	1	10	-0.003788543	0.0917326813	24	-4.829787234	-12.20212766	-1.574468085	1.7340425532	-4.744680851	-7.617021277	1
3	17	2	2	40	0.1126662508	-0.192767127	24	-4.829787234	-12.20212766	-1.574468085	1.7340425532	-4.744680851	-7.617021277	1
3	18	1	2	30	-0.149301392	-0.035560271	24	-4.829787234	-12.20212766	-1.574468085	1.7340425532	-4.744680851	-7.617021277	1
3	19	2	2	40	0.0165095666	-0.071901108	24	-4.829787234	-12.20212766	-1.574468085	1.7340425532	-4.744680851	-7.617021277	1
3	20	1	1	10	-0.005976305	0.0442081973	24	-4.829787234	-12.20212766	-1.574468085	1.7340425532	-4.744680851	-7.617021277	1
3	21	2	1	20	0.0243356891	-0.047365124	24	-4.829787234	-12.20212766	-1.574468085	1.7340425532	-4.744680851	-7.617021277	1
3	22	1	2	30	-0.045231388	0.1373212857	24	-4.829787234	-12.20212766	-1.574468085	1.7340425532	-4.744680851	-7.617021277	1
3	23	2	2	40	-0.068296998	0.0670891781	24	-4.829787234	-12.20212766	-1.574468085	1.7340425532	-4.744680851	-7.617021277	1
3	24	2	1	20	0.1041928236	-0.164534396	24	-4.829787234	-12.20212766	-1.574468085	1.7340425532	-4.744680851	-7.617021277	1
3	25	1	1	10	-0.257563906	-0.257436611	24	-4.829787234	-12.20212766	-1.574468085	1.7340425532	-4.744680851	-7.617021277	1
3	26	1	2	30	0.1439111422	-0.236692585	24	-4.829787234	-12.20212766	-1.574468085	1.7340425532	-4.744680851	-7.617021277	1
3	27	2	1	20	-0.055069312	0.0233132939	24	-4.829787234	-12.20212766	-1.574468085	1.7340425532	-4.744680851	-7.617021277	1
3	28	1	1	10	-0.124881622	-0.160007927	24	-4.829787234	-12.20212766	-1.574468085	1.7340425532	-4.744680851	-7.617021277	1
3	29	2	2	40	-0.367481296	0.3433667648	24	-4.829787234	-12.20212766	-1.574468085	1.7340425532	-4.744680851	-7.617021277	1
3	30	1	2	30	-0.257363166	0.1396290885	24	-4.829787234	-12.20212766	-1.574468085	1.7340425532	-4.744680851	-7.617021277	1
3	31	2	2	40	-0.071814567	-0.221401113	24	-4.829787234	-12.20212766	-1.574468085	1.7340425532	-4.744680851	-7.617021277	1
3	32	1	1	10	-0.040317776	-0.107368819	24	-4.829787234	-12.20212766	-1.574468085	1.7340425532	-4.744680851	-7.617021277	1
3	33	2	2	40	-0.067255534	0.0812253447	24	-4.829787234	-12.20212766	-1.574468085	1.7340425532	-4.744680851	-7.617021277	1
3	34	2	1	20	-0.164123654	-0.173076922	24	-4.829787234	-12.20212766	-1.574468085	1.7340425532	-4.744680851	-7.617021277	1
3	35	1	2	30	-0.113014266	-0.327763862	24	-4.829787234	-12.20212766	-1.574468085	1.7340425532	-4.744680851	-7.617021277	1
3	36	1	1	10	0.3228833563	-0.099950439	24	-4.829787234	-12.20212766	-1.574468085	1.7340425532	-4.744680851	-7.617021277	1
3	37	2	1	20	-0.127544972	-0.004907245	24	-4.829787234	-12.20212766	-1.574468085	1.7340425532	-4.744680851	-7.617021277	1
3	38	1	1	10	0.0954589607	-0.196523462	24	-4.829787234	-12.20212766	-1.574468085	1.7340425532	-4.744680851	-7.617021277	1
3	39	2	2	40	0.0401936015	0.2213934874	24	-4.829787234	-12.20212766	-1.574468085	1.7340425532	-4.744680851	-7.617021277	1
3	40	1	2	30	0.7735912713	0.1418640565	24	-4.829787234	-12.20212766	-1.574468085	1.7340425532	-4.744680851	-7.617021277	1
3	41	2	2	40	-0.03653191	0.2344367842	24	-4.829787234	-12.20212766	-1.574468085	1.7340425532	-4.744680851	-7.617021277	1
3	42	1	1	10	0.3471350486	0.0569455004	24	-4.829787234	-12.20212766	-1.574468085	1.7340425532	-4.744680851	-7.617021277	1
3	43	2	1	20	-0.096359028	-0.160999772	24	-4.829787234	-12.20212766	-1.574468085	1.7340425532	-4.744680851	-7.617021277	1
3	44	1	2	30	-0.103026945	0.0324117259	24	-4.829787234	-12.20212766	-1.574468085	1.7340425532	-4.744680851	-7.617021277	1
3	45	2	2	40	0.0256441638	-0.851490393	24	-4.829787234	-12.20212766	-1.574468085	1.7340425532	-4.744680851	-7.617021277	1
3	46	2	1	20	0.2455698479	-0.065570842	24	-4.829787234	-12.20212766	-1.574468085	1.7340425532	-4.744680851	-7.617021277	1
3	47	1	1	10	0.0360267489	-0.046396909	24	-4.829787234	-12.20212766	-1.574468085	1.7340425532	-4.744680851	-7.617021277	1
3	48	1	2	30	0.7529844798	0.0547529104	24	-4.829787234	-12.20212766	-1.574468085	1.7340425532	-4.744680851	-7.617021277	1
3	49	2	1	20	0.2165856325	0.4578443634	24	-4.829787234	-12.20212766	-1.574468085	1.7340425532	-4.744680851	-7.617021277	1
3	50	1	1	10	-0.15598686	-0.085033169	24	-4.829787234	-12.20212766	-1.574468085	1.7340425532	-4.744680851	-7.617021277	1
3	51	2	2	40	-0.124616414	-0.419262025	24	-4.829787234	-12.20212766	-1.574468085	1.7340425532	-4.744680851	-7.617021277	1
3	52	1	2	30	-0.082796982	-0.093033625	24	-4.829787234	-12.20212766	-1.574468085	1.7340425532	-4.744680851	-7.617021277	1
3	53	2	2	40	-0.262906309	-0.162903646	24	-4.829787234	-12.20212766	-1.574468085	1.7340425532	-4.744680851	-7.617021277	1
3	54	2	1	20	-0.055933564	-0.060620414	24	-4.829787234	-12.20212766	-1.574468085	1.7340425532	-4.744680851	-7.617021277	1
3	55	1	2	30	-0.039901532	0.0439753036	24	-4.829787234	-12.20212766	-1.574468085	1.7340425532	-4.744680851	-7.617021277	1
3	56	1	1	10	-0.313574945	-0.166423369	24	-4.829787234	-12.20212766	-1.574468085	1.7340425532	-4.744680851	-7.617021277	1
3	57	2	1	20	-0.704787667	-0.143445062	24	-4.829787234	-12.20212766	-1.574468085	1.7340425532	-4.744680851	-7.617021277	1
3	58	1	1	10	-0.096223255	0.387582961	24	-4.829787234	-12.20212766	-1.574468085	1.7340425532	-4.744680851	-7.617021277	1
3	59	2	2	40	-0.226909663	0.2385479232	24	-4.829787234	-12.20212766	-1.574468085	1.7340425532	-4.744680851	-7.617021277	1
3	60	1	2	30	-0.295889871	0.3091308516	24	-4.829787234	-12.20212766	-1.574468085	1.7340425532	-4.744680851	-7.617021277	1
4	1	2	1	20	0.346415252	-0.03793621	19	7.170212766	14.79787234	7.4255319149	-3.265957447	2.2553191489	8.3829787234	1
4	2	1	2	30	0.1289857455	1.2879354409	19	7.170212766	14.79787234	7.4255319149	-3.265957447	2.2553191489	8.3829787234	1
4	3	2	2	40	0.5982881169	-0.005976303	19	7.170212766	14.79787234	7.4255319149	-3.265957447	2.2553191489	8.3829787234	1
4	4	2	1	20	-0.096228993	0.1731204076	19	7.170212766	14.79787234	7.4255319149	-3.265957447	2.2553191489	8.3829787234	1
4	5	1	1	10	0.038246692	0.3123335121	19	7.170212766	14.79787234	7.4255319149	-3.265957447	2.2553191489	8.3829787234	1
4	6	1	2	30	-0.143263906	0.6383093294	19	7.170212766	14.79787234	7.4255319149	-3.265957447	2.2553191489	8.3829787234	1
4	7	2	1	20	0.1376936591	-0.053346261	19	7.170212766	14.79787234	7.4255319149	-3.265957447	2.2553191489	8.3829787234	1
4	8	1	1	10	0.0019281704	-0.113079641	19	7.170212766	14.79787234	7.4255319149	-3.265957447	2.2553191489	8.3829787234	1
4	9	2	2	40	0.1497779547	0.0392686288	19	7.170212766	14.79787234	7.4255319149	-3.265957447	2.2553191489	8.3829787234	1
4	10	1	2	30	-0.094823478	0.320532599	19	7.170212766	14.79787234	7.4255319149	-3.265957447	2.2553191489	8.3829787234	1
4	11	2	2	40	-0.140720499	-0.011327502	19	7.170212766	14.79787234	7.4255319149	-3.265957447	2.2553191489	8.3829787234	1
4	12	2	1	20	-0.033550601	0.0056205731	19	7.170212766	14.79787234	7.4255319149	-3.265957447	2.2553191489	8.3829787234	1
4	13	1	2	30	0.2216647412	-0.025110991	19	7.170212766	14.79787234	7.4255319149	-3.265957447	2.2553191489	8.3829787234	1
4	14	1	1	10	-0.126861956	-0.02462064	19	7.170212766	14.79787234	7.4255319149	-3.265957447	2.2553191489	8.3829787234	1
4	15	2	1	20	-0.023758013	0.1039830537	19	7.170212766	14.79787234	7.4255319149	-3.265957447	2.2553191489	8.3829787234	1
4	16	1	1	10	0.1617027866	0.2582838583	19	7.170212766	14.79787234	7.4255319149	-3.265957447	2.2553191489	8.3829787234	1
4	17	2	2	40	-0.024317949	0.0090885235	19	7.170212766	14.79787234	7.4255319149	-3.265957447	2.2553191489	8.3829787234	1
4	18	1	2	30	-0.231933727	0.0012997798	19	7.170212766	14.79787234	7.4255319149	-3.265957447	2.2553191489	8.3829787234	1
4	19	2	2	40	0.0010035683	-0.021362272	19	7.170212766	14.79787234	7.4255319149	-3.265957447	2.2553191489	8.3829787234	1
4	20	1	1	10	-0.007093269	0.2327143029	19	7.170212766	14.79787234	7.4255319149	-3.265957447	2.2553191489	8.3829787234	1
4	21	2	1	20	0.163883759	-0.033430203	19	7.170212766	14.79787234	7.4255319149	-3.265957447	2.2553191489	8.3829787234	1
4	22	1	2	30	-0.110923002	0.1363807434	19	7.170212766	14.79787234	7.4255319149	-3.265957447	2.2553191489	8.3829787234	1
4	23	2	2	40	-0.135088465	0.0283892041	19	7.170212766	14.79787234	7.4255319149	-3.265957447	2.2553191489	8.3829787234	1
4	24	2	1	20	0.0475215794	0.104289292	19	7.170212766	14.79787234	7.4255319149	-3.265957447	2.2553191489	8.3829787234	1
4	25	1	1	10	0.0265582399	0.3163962084	19	7.170212766	14.79787234	7.4255319149	-3.265957447	2.2553191489	8.3829787234	1
4	26	1	2	30	0.1003692176	-0.066389064	19	7.170212766	14.79787234	7.4255319149	-3.265957447	2.2553191489	8.3829787234	1
4	27	2	1	20	-0.121232093	0.0630385023	19	7.170212766	14.79787234	7.4255319149	-3.265957447	2.2553191489	8.3829787234	1
4	28	1	1	10	-0.109386255	0.3956313003	19	7.170212766	14.79787234	7.4255319149	-3.265957447	2.2553191489	8.3829787234	1
4	29	2	2	40	-0.015117161	0.0377619512	19	7.170212766	14.79787234	7.4255319149	-3.265957447	2.2553191489	8.3829787234	1
4	30	1	2	30	-0.163169122	0.1344239936	19	7.170212766	14.79787234	7.4255319149	-3.265957447	2.2553191489	8.3829787234	1
4	31	2	2	40	0.0589168929	-0.013322293	19	7.170212766	14.79787234	7.4255319149	-3.265957447	2.2553191489	8.3829787234	1
4	32	1	1	10	0.0099191982	-0.016106703	19	7.170212766	14.79787234	7.4255319149	-3.265957447	2.2553191489	8.3829787234	1
4	33	2	2	40	0.2856942454	-0.056806063	19	7.170212766	14.79787234	7.4255319149	-3.265957447	2.2553191489	8.3829787234	1
4	34	2	1	20	0.029495579	0.3945995117	19	7.170212766	14.79787234	7.4255319149	-3.265957447	2.2553191489	8.3829787234	1
4	35	1	2	30	0.0443021443	0.0781006394	19	7.170212766	14.79787234	7.4255319149	-3.265957447	2.2553191489	8.3829787234	1
4	36	1	1	10	0.1004260642	0.3118860433	19	7.170212766	14.79787234	7.4255319149	-3.265957447	2.2553191489	8.3829787234	1
4	37	2	1	20	0.2751692945	-0.07914107	19	7.170212766	14.79787234	7.4255319149	-3.265957447	2.2553191489	8.3829787234	1
4	38	1	1	10	-0.036143452	0.1099495088	19	7.170212766	14.79787234	7.4255319149	-3.265957447	2.2553191489	8.3829787234	1
4	39	2	2	40	0.1129985484	-0.144441183	19	7.170212766	14.79787234	7.4255319149	-3.265957447	2.2553191489	8.3829787234	1
4	40	1	2	30	-0.109022101	0.1078169722	19	7.170212766	14.79787234	7.4255319149	-3.265957447	2.2553191489	8.3829787234	1
4	41	2	2	40	0.1287121086	-0.006037228	19	7.170212766	14.79787234	7.4255319149	-3.265957447	2.2553191489	8.3829787234	1
4	42	1	1	10	-0.233722404	0.4553305105	19	7.170212766	14.79787234	7.4255319149	-3.265957447	2.2553191489	8.3829787234	1
4	43	2	1	20	0.2349488394	0.0449369466	19	7.170212766	14.79787234	7.4255319149	-3.265957447	2.2553191489	8.3829787234	1
4	44	1	2	30	-0.078360891	0.3879758425	19	7.170212766	14.79787234	7.4255319149	-3.265957447	2.2553191489	8.3829787234	1
4	45	2	2	40	0.2080903375	0.2288188047	19	7.170212766	14.79787234	7.4255319149	-3.265957447	2.2553191489	8.3829787234	1
4	46	2	1	20	0.1909167085	-0.04587938	19	7.170212766	14.79787234	7.4255319149	-3.265957447	2.2553191489	8.3829787234	1
4	47	1	1	10	-0.070921608	0.0897394749	19	7.170212766	14.79787234	7.4255319149	-3.265957447	2.2553191489	8.3829787234	1
4	48	1	2	30	-0.201130242	0.2867508601	19	7.170212766	14.79787234	7.4255319149	-3.265957447	2.2553191489	8.3829787234	1
4	49	2	1	20	0.0885034918	-0.136342205	19	7.170212766	14.79787234	7.4255319149	-3.265957447	2.2553191489	8.3829787234	1
4	50	1	1	10	0.0200250226	0.0701945335	19	7.170212766	14.79787234	7.4255319149	-3.265957447	2.2553191489	8.3829787234	1
4	51	2	2	40	0.3380215368	-0.077581289	19	7.170212766	14.79787234	7.4255319149	-3.265957447	2.2553191489	8.3829787234	1
4	52	1	2	30	-0.430669575	0.332064101	19	7.170212766	14.79787234	7.4255319149	-3.265957447	2.2553191489	8.3829787234	1
4	53	2	2	40	0.1233787256	-0.054400194	19	7.170212766	14.79787234	7.4255319149	-3.265957447	2.2553191489	8.3829787234	1
4	54	2	1	20	-0.092791696	0.0200928925	19	7.170212766	14.79787234	7.4255319149	-3.265957447	2.2553191489	8.3829787234	1
4	55	1	2	30	0.016356548	0.2604826629	19	7.170212766	14.79787234	7.4255319149	-3.265957447	2.2553191489	8.3829787234	1
4	56	1	1	10	-0.007131782	0.2987683593	19	7.170212766	14.79787234	7.4255319149	-3.265957447	2.2553191489	8.3829787234	1
4	57	2	1	20	0.0002987322	-0.154374115	19	7.170212766	14.79787234	7.4255319149	-3.265957447	2.2553191489	8.3829787234	1
4	58	1	1	10	-0.148350641	0.246432939	19	7.170212766	14.79787234	7.4255319149	-3.265957447	2.2553191489	8.3829787234	1
4	59	2	2	40	-0.144164463	-0.008001611	19	7.170212766	14.79787234	7.4255319149	-3.265957447	2.2553191489	8.3829787234	1
4	60	1	2	30	-0.059838363	0.029605194	19	7.170212766	14.79787234	7.4255319149	-3.265957447	2.2553191489	8.3829787234	1
5	1	2	1	20	0.116276413	0.4828699808	24	-17.82978723	20.79787234	10.425531915	1.7340425532	7.2553191489	1.3829787234	1
5	2	1	2	30	-0.302589366	-0.498660252	24	-17.82978723	20.79787234	10.425531915	1.7340425532	7.2553191489	1.3829787234	1
5	3	2	2	40	-0.074089919	-0.15889377	24	-17.82978723	20.79787234	10.425531915	1.7340425532	7.2553191489	1.3829787234	1
5	4	2	1	20	-0.181818485	-0.044411756	24	-17.82978723	20.79787234	10.425531915	1.7340425532	7.2553191489	1.3829787234	1
5	5	1	1	10	-0.165662512	0.1186959865	24	-17.82978723	20.79787234	10.425531915	1.7340425532	7.2553191489	1.3829787234	1
5	6	1	2	30	0.0329728594	0.0324234814	24	-17.82978723	20.79787234	10.425531915	1.7340425532	7.2553191489	1.3829787234	1
5	7	2	1	20	0.0194017287	0.0508161925	24	-17.82978723	20.79787234	10.425531915	1.7340425532	7.2553191489	1.3829787234	1
5	8	1	1	10	-0.087636075	-0.441854403	24	-17.82978723	20.79787234	10.425531915	1.7340425532	7.2553191489	1.3829787234	1
5	9	2	2	40	-0.11463696	-0.003518773	24	-17.82978723	20.79787234	10.425531915	1.7340425532	7.2553191489	1.3829787234	1
5	10	1	2	30	-0.098782951	0.0098779491	24	-17.82978723	20.79787234	10.425531915	1.7340425532	7.2553191489	1.3829787234	1
5	11	2	2	40	-0.146928673	-0.235739111	24	-17.82978723	20.79787234	10.425531915	1.7340425532	7.2553191489	1.3829787234	1
5	12	2	1	20	0.0270118819	0.1309053804	24	-17.82978723	20.79787234	10.425531915	1.7340425532	7.2553191489	1.3829787234	1
5	13	1	2	30	0.1429723903	0.2617270337	24	-17.82978723	20.79787234	10.425531915	1.7340425532	7.2553191489	1.3829787234	1
5	14	1	1	10	0.0816880441	0.0449256413	24	-17.82978723	20.79787234	10.425531915	1.7340425532	7.2553191489	1.3829787234	1
5	15	2	1	20	-0.183985149	0.0079394893	24	-17.82978723	20.79787234	10.425531915	1.7340425532	7.2553191489	1.3829787234	1
5	16	1	1	10	-0.118487021	0.0162292262	24	-17.82978723	20.79787234	10.425531915	1.7340425532	7.2553191489	1.3829787234	1
5	17	2	2	40	-0.042140424	0.0349220253	24	-17.82978723	20.79787234	10.425531915	1.7340425532	7.2553191489	1.3829787234	1
5	18	1	2	30	0.1991447325	0.5813881169	24	-17.82978723	20.79787234	10.425531915	1.7340425532	7.2553191489	1.3829787234	1
5	19	2	2	40	-0.089776551	0.032974308	24	-17.82978723	20.79787234	10.425531915	1.7340425532	7.2553191489	1.3829787234	1
5	20	1	1	10	-0.004940613	0.7952469863	24	-17.82978723	20.79787234	10.425531915	1.7340425532	7.2553191489	1.3829787234	1
5	21	2	1	20	0.0377367244	-0.412133477	24	-17.82978723	20.79787234	10.425531915	1.7340425532	7.2553191489	1.3829787234	1
5	22	1	2	30	-0.011339458	0.0273251371	24	-17.82978723	20.79787234	10.425531915	1.7340425532	7.2553191489	1.3829787234	1
5	23	2	2	40	0.1150369009	0.0463717488	24	-17.82978723	20.79787234	10.425531915	1.7340425532	7.2553191489	1.3829787234	1
5	24	2	1	20	0.0736480505	-0.052072795	24	-17.82978723	20.79787234	10.425531915	1.7340425532	7.2553191489	1.3829787234	1
5	25	1	1	10	-0.056749925	-0.083808164	24	-17.82978723	20.79787234	10.425531915	1.7340425532	7.2553191489	1.3829787234	1
5	26	1	2	30	-0.029017284	0.0703645781	24	-17.82978723	20.79787234	10.425531915	1.7340425532	7.2553191489	1.3829787234	1
5	27	2	1	20	-0.093953559	-0.054426465	24	-17.82978723	20.79787234	10.425531915	1.7340425532	7.2553191489	1.3829787234	1
5	28	1	1	10	-0.030055755	-0.091585204	24	-17.82978723	20.79787234	10.425531915	1.7340425532	7.2553191489	1.3829787234	1
5	30	1	2	30	-0.065039892	0.0897310484	24	-17.82978723	20.79787234	10.425531915	1.7340425532	7.2553191489	1.3829787234	1
5	31	2	2	40	0.0463489516	0.0218332463	24	-17.82978723	20.79787234	10.425531915	1.7340425532	7.2553191489	1.3829787234	1
5	32	1	1	10	-0.193926482	-0.662175121	24	-17.82978723	20.79787234	10.425531915	1.7340425532	7.2553191489	1.3829787234	1
5	33	2	2	40	-0.109724615	0.0245521518	24	-17.82978723	20.79787234	10.425531915	1.7340425532	7.2553191489	1.3829787234	1
5	34	2	1	20	-0.181708575	-0.118552737	24	-17.82978723	20.79787234	10.425531915	1.7340425532	7.2553191489	1.3829787234	1
5	35	1	2	30	-0.190918393	-0.172652564	24	-17.82978723	20.79787234	10.425531915	1.7340425532	7.2553191489	1.3829787234	1
5	36	1	1	10	-0.175593367	0.0239368286	24	-17.82978723	20.79787234	10.425531915	1.7340425532	7.2553191489	1.3829787234	1
5	37	2	1	20	-0.061009448	-0.235867245	24	-17.82978723	20.79787234	10.425531915	1.7340425532	7.2553191489	1.3829787234	1
5	38	1	1	10	-0.303726154	-0.585994468	24	-17.82978723	20.79787234	10.425531915	1.7340425532	7.2553191489	1.3829787234	1
5	39	2	2	40	-0.001537144	-0.063915472	24	-17.82978723	20.79787234	10.425531915	1.7340425532	7.2553191489	1.3829787234	1
5	40	1	2	30	-0.284924239	-0.461025904	24	-17.82978723	20.79787234	10.425531915	1.7340425532	7.2553191489	1.3829787234	1
5	41	2	2	40	-0.26633778	-0.679545674	24	-17.82978723	20.79787234	10.425531915	1.7340425532	7.2553191489	1.3829787234	1
5	42	1	1	10	-0.081377276	0.1719450278	24	-17.82978723	20.79787234	10.425531915	1.7340425532	7.2553191489	1.3829787234	1
5	43	2	1	20	-0.074165733	0.0158587599	24	-17.82978723	20.79787234	10.425531915	1.7340425532	7.2553191489	1.3829787234	1
5	44	1	2	30	-0.126594806	-0.079209449	24	-17.82978723	20.79787234	10.425531915	1.7340425532	7.2553191489	1.3829787234	1
5	45	2	2	40	-0.037975951	0.0827070924	24	-17.82978723	20.79787234	10.425531915	1.7340425532	7.2553191489	1.3829787234	1
5	46	2	1	20	-0.039694508	-0.238306784	24	-17.82978723	20.79787234	10.425531915	1.7340425532	7.2553191489	1.3829787234	1
5	47	1	1	10	-0.087329661	-0.137130818	24	-17.82978723	20.79787234	10.425531915	1.7340425532	7.2553191489	1.3829787234	1
5	48	1	2	30	-0.009226941	-0.112226732	24	-17.82978723	20.79787234	10.425531915	1.7340425532	7.2553191489	1.3829787234	1
5	49	2	1	20	0.1988913166	0.1098875793	24	-17.82978723	20.79787234	10.425531915	1.7340425532	7.2553191489	1.3829787234	1
5	50	1	1	10	0.1702476857	0.3680802627	24	-17.82978723	20.79787234	10.425531915	1.7340425532	7.2553191489	1.3829787234	1
5	51	2	2	40	-0.239869914	-0.133694546	24	-17.82978723	20.79787234	10.425531915	1.7340425532	7.2553191489	1.3829787234	1
5	52	1	2	30	-0.216958145	-0.466397798	24	-17.82978723	20.79787234	10.425531915	1.7340425532	7.2553191489	1.3829787234	1
5	53	2	2	40	-0.038045607	-0.074865201	24	-17.82978723	20.79787234	10.425531915	1.7340425532	7.2553191489	1.3829787234	1
5	54	2	1	20	0.0159361146	-0.027179948	24	-17.82978723	20.79787234	10.425531915	1.7340425532	7.2553191489	1.3829787234	1
5	55	1	2	30	0.1356843284	0.1447311828	24	-17.82978723	20.79787234	10.425531915	1.7340425532	7.2553191489	1.3829787234	1
5	56	1	1	10	-0.065627329	-0.081818259	24	-17.82978723	20.79787234	10.425531915	1.7340425532	7.2553191489	1.3829787234	1
5	57	2	1	20	-0.086145945	-0.09056784	24	-17.82978723	20.79787234	10.425531915	1.7340425532	7.2553191489	1.3829787234	1
5	58	1	1	10	-0.004094875	0.0327957585	24	-17.82978723	20.79787234	10.425531915	1.7340425532	7.2553191489	1.3829787234	1
5	59	2	2	40	-0.139396439	-0.290707598	24	-17.82978723	20.79787234	10.425531915	1.7340425532	7.2553191489	1.3829787234	1
5	60	1	2	30	-0.13848814	-0.406502716	24	-17.82978723	20.79787234	10.425531915	1.7340425532	7.2553191489	1.3829787234	1
6	1	2	1	20	-0.142468884	0.191722737	18	5.170212766	16.79787234	0.4255319149	3.7340425532	2.2553191489	10.382978723	1
6	2	1	2	30	-0.093379293	0.2583572863	18	5.170212766	16.79787234	0.4255319149	3.7340425532	2.2553191489	10.382978723	1
6	3	2	2	40	-0.189515579	0.2131385233	18	5.170212766	16.79787234	0.4255319149	3.7340425532	2.2553191489	10.382978723	1
6	4	2	1	20	-0.023891506	0.1540952031	18	5.170212766	16.79787234	0.4255319149	3.7340425532	2.2553191489	10.382978723	1
6	5	1	1	10	0.025174091	0.056936099	18	5.170212766	16.79787234	0.4255319149	3.7340425532	2.2553191489	10.382978723	1
6	6	1	2	30	-0.150816256	0.3924500176	18	5.170212766	16.79787234	0.4255319149	3.7340425532	2.2553191489	10.382978723	1
6	7	2	1	20	-0.036045609	0.5596773334	18	5.170212766	16.79787234	0.4255319149	3.7340425532	2.2553191489	10.382978723	1
6	8	1	1	10	-0.065062228	0.1617818481	18	5.170212766	16.79787234	0.4255319149	3.7340425532	2.2553191489	10.382978723	1
6	9	2	2	40	0.0402396764	0.2122977428	18	5.170212766	16.79787234	0.4255319149	3.7340425532	2.2553191489	10.382978723	1
6	10	1	2	30	-0.170063724	0.0610691372	18	5.170212766	16.79787234	0.4255319149	3.7340425532	2.2553191489	10.382978723	1
6	11	2	2	40	0.0415500691	0.3656766277	18	5.170212766	16.79787234	0.4255319149	3.7340425532	2.2553191489	10.382978723	1
6	12	2	1	20	-0.024790663	0.0742979329	18	5.170212766	16.79787234	0.4255319149	3.7340425532	2.2553191489	10.382978723	1
6	13	1	2	30	-0.047013745	0.0159697006	18	5.170212766	16.79787234	0.4255319149	3.7340425532	2.2553191489	10.382978723	1
6	14	1	1	10	0.0663089779	0.2653916282	18	5.170212766	16.79787234	0.4255319149	3.7340425532	2.2553191489	10.382978723	1
6	15	2	1	20	-0.022353239	0.4882344978	18	5.170212766	16.79787234	0.4255319149	3.7340425532	2.2553191489	10.382978723	1
6	16	1	1	10	-0.011310041	0.0313837347	18	5.170212766	16.79787234	0.4255319149	3.7340425532	2.2553191489	10.382978723	1
6	17	2	2	40	-0.101805245	0.0080200323	18	5.170212766	16.79787234	0.4255319149	3.7340425532	2.2553191489	10.382978723	1
6	18	1	2	30	-0.020661313	0.2369858793	18	5.170212766	16.79787234	0.4255319149	3.7340425532	2.2553191489	10.382978723	1
6	19	2	2	40	-0.04604059	0.399954131	18	5.170212766	16.79787234	0.4255319149	3.7340425532	2.2553191489	10.382978723	1
6	20	1	1	10	-0.020833591	0.2086946716	18	5.170212766	16.79787234	0.4255319149	3.7340425532	2.2553191489	10.382978723	1
6	21	2	1	20	0.1147727038	0.0748885091	18	5.170212766	16.79787234	0.4255319149	3.7340425532	2.2553191489	10.382978723	1
6	22	1	2	30	-0.066407263	-0.035031194	18	5.170212766	16.79787234	0.4255319149	3.7340425532	2.2553191489	10.382978723	1
6	23	2	2	40	-0.094980258	0.4469075319	18	5.170212766	16.79787234	0.4255319149	3.7340425532	2.2553191489	10.382978723	1
6	24	2	1	20	-0.05247309	0.0963681657	18	5.170212766	16.79787234	0.4255319149	3.7340425532	2.2553191489	10.382978723	1
6	25	1	1	10	-0.021735832	0.2256401201	18	5.170212766	16.79787234	0.4255319149	3.7340425532	2.2553191489	10.382978723	1
6	26	1	2	30	0.0048300264	0.212488898	18	5.170212766	16.79787234	0.4255319149	3.7340425532	2.2553191489	10.382978723	1
6	27	2	1	20	-0.019583733	0.0139799292	18	5.170212766	16.79787234	0.4255319149	3.7340425532	2.2553191489	10.382978723	1
6	28	1	1	10	0.053731429	0.0557381971	18	5.170212766	16.79787234	0.4255319149	3.7340425532	2.2553191489	10.382978723	1
6	29	2	2	40	-0.12470391	0.1442231307	18	5.170212766	16.79787234	0.4255319149	3.7340425532	2.2553191489	10.382978723	1
6	30	1	2	30	0.0265009538	0.1675691324	18	5.170212766	16.79787234	0.4255319149	3.7340425532	2.2553191489	10.382978723	1
6	31	2	2	40	-0.046337752	0.34815192	18	5.170212766	16.79787234	0.4255319149	3.7340425532	2.2553191489	10.382978723	1
6	32	1	1	10	0.0092929971	0.0923311532	18	5.170212766	16.79787234	0.4255319149	3.7340425532	2.2553191489	10.382978723	1
6	33	2	2	40	-0.057563883	0.0689032823	18	5.170212766	16.79787234	0.4255319149	3.7340425532	2.2553191489	10.382978723	1
6	34	2	1	20	0.0606154233	0.3211373543	18	5.170212766	16.79787234	0.4255319149	3.7340425532	2.2553191489	10.382978723	1
6	35	1	2	30	-0.046378616	0.3001945817	18	5.170212766	16.79787234	0.4255319149	3.7340425532	2.2553191489	10.382978723	1
6	36	1	1	10	-0.036708795	0.1653562434	18	5.170212766	16.79787234	0.4255319149	3.7340425532	2.2553191489	10.382978723	1
6	37	2	1	20	-0.108749381	0.1262681907	18	5.170212766	16.79787234	0.4255319149	3.7340425532	2.2553191489	10.382978723	1
6	38	1	1	10	-0.08323423	0.3045005902	18	5.170212766	16.79787234	0.4255319149	3.7340425532	2.2553191489	10.382978723	1
6	39	2	2	40	0.0324774709	0.1429835925	18	5.170212766	16.79787234	0.4255319149	3.7340425532	2.2553191489	10.382978723	1
6	40	1	2	30	0.0016112822	0.0245195913	18	5.170212766	16.79787234	0.4255319149	3.7340425532	2.2553191489	10.382978723	1
6	41	2	2	40	0.1357987303	-0.336970332	18	5.170212766	16.79787234	0.4255319149	3.7340425532	2.2553191489	10.382978723	1
6	42	1	1	10	-0.008656864	0.0332524524	18	5.170212766	16.79787234	0.4255319149	3.7340425532	2.2553191489	10.382978723	1
6	43	2	1	20	0.0935259439	0.1072122617	18	5.170212766	16.79787234	0.4255319149	3.7340425532	2.2553191489	10.382978723	1
6	45	2	2	40	-0.054595021	0.0247011139	18	5.170212766	16.79787234	0.4255319149	3.7340425532	2.2553191489	10.382978723	1
6	46	2	1	20	-0.022895194	0.11263786	18	5.170212766	16.79787234	0.4255319149	3.7340425532	2.2553191489	10.382978723	1
6	47	1	1	10	-0.157940486	0.6165108785	18	5.170212766	16.79787234	0.4255319149	3.7340425532	2.2553191489	10.382978723	1
6	48	1	2	30	-0.051858331	0.338090462	18	5.170212766	16.79787234	0.4255319149	3.7340425532	2.2553191489	10.382978723	1
6	49	2	1	20	0.0579823885	0.1548049914	18	5.170212766	16.79787234	0.4255319149	3.7340425532	2.2553191489	10.382978723	1
6	50	1	1	10	-0.187080637	0.6932686116	18	5.170212766	16.79787234	0.4255319149	3.7340425532	2.2553191489	10.382978723	1
6	51	2	2	40	-0.059286631	0.5252324125	18	5.170212766	16.79787234	0.4255319149	3.7340425532	2.2553191489	10.382978723	1
6	52	1	2	30	-0.052647517	0.1243997226	18	5.170212766	16.79787234	0.4255319149	3.7340425532	2.2553191489	10.382978723	1
6	53	2	2	40	0.0136107431	-0.009988925	18	5.170212766	16.79787234	0.4255319149	3.7340425532	2.2553191489	10.382978723	1
6	54	2	1	20	0.3797644228	1.1863014736	18	5.170212766	16.79787234	0.4255319149	3.7340425532	2.2553191489	10.382978723	1
6	55	1	2	30	-0.26441017	-0.257326161	18	5.170212766	16.79787234	0.4255319149	3.7340425532	2.2553191489	10.382978723	1
6	56	1	1	10	-0.061386579	-0.026201707	18	5.170212766	16.79787234	0.4255319149	3.7340425532	2.2553191489	10.382978723	1
6	57	2	1	20	0.1073896268	0.6414827874	18	5.170212766	16.79787234	0.4255319149	3.7340425532	2.2553191489	10.382978723	1
6	58	1	1	10	0.0498077671	0.2122168275	18	5.170212766	16.79787234	0.4255319149	3.7340425532	2.2553191489	10.382978723	1
6	59	2	2	40	0.0375545178	-0.059498578	18	5.170212766	16.79787234	0.4255319149	3.7340425532	2.2553191489	10.382978723	1
6	60	1	2	30	0.0012949536	-0.02157374	18	5.170212766	16.79787234	0.4255319149	3.7340425532	2.2553191489	10.382978723	1
7	1	2	1	20	0.0422361659	-0.051265759	20	-1.829787234	-16.20212766	-12.57446809	-3.265957447	-0.744680851	0.3829787234	1
7	2	1	2	30	-0.0608467	-0.018170086	20	-1.829787234	-16.20212766	-12.57446809	-3.265957447	-0.744680851	0.3829787234	1
7	3	2	2	40	0.0417559457	-0.039689368	20	-1.829787234	-16.20212766	-12.57446809	-3.265957447	-0.744680851	0.3829787234	1
7	4	2	1	20	-0.034128039	-0.030991881	20	-1.829787234	-16.20212766	-12.57446809	-3.265957447	-0.744680851	0.3829787234	1
7	5	1	1	10	-0.062224473	0.0620177626	20	-1.829787234	-16.20212766	-12.57446809	-3.265957447	-0.744680851	0.3829787234	1
7	6	1	2	30	0.1189276302	-0.007763666	20	-1.829787234	-16.20212766	-12.57446809	-3.265957447	-0.744680851	0.3829787234	1
7	7	2	1	20	0.1630265105	-0.005608954	20	-1.829787234	-16.20212766	-12.57446809	-3.265957447	-0.744680851	0.3829787234	1
7	8	1	1	10	-0.213836732	-0.041958277	20	-1.829787234	-16.20212766	-12.57446809	-3.265957447	-0.744680851	0.3829787234	1
7	9	2	2	40	-0.039040308	-0.051786107	20	-1.829787234	-16.20212766	-12.57446809	-3.265957447	-0.744680851	0.3829787234	1
7	10	1	2	30	-0.135784032	-0.421560749	20	-1.829787234	-16.20212766	-12.57446809	-3.265957447	-0.744680851	0.3829787234	1
7	11	2	2	40	0.0672970754	0.0919589771	20	-1.829787234	-16.20212766	-12.57446809	-3.265957447	-0.744680851	0.3829787234	1
7	12	2	1	20	0.2537959681	0.0723155597	20	-1.829787234	-16.20212766	-12.57446809	-3.265957447	-0.744680851	0.3829787234	1
7	13	1	2	30	-0.090776939	0.0712729262	20	-1.829787234	-16.20212766	-12.57446809	-3.265957447	-0.744680851	0.3829787234	1
7	14	1	1	10	0.0065482748	0.0105184875	20	-1.829787234	-16.20212766	-12.57446809	-3.265957447	-0.744680851	0.3829787234	1
7	15	2	1	20	-0.206980987	0.2956188046	20	-1.829787234	-16.20212766	-12.57446809	-3.265957447	-0.744680851	0.3829787234	1
7	16	1	1	10	-0.330104182	-0.069488135	20	-1.829787234	-16.20212766	-12.57446809	-3.265957447	-0.744680851	0.3829787234	1
7	17	2	2	40	-0.068700398	-0.153297853	20	-1.829787234	-16.20212766	-12.57446809	-3.265957447	-0.744680851	0.3829787234	1
7	18	1	2	30	-0.232389126	-0.049730855	20	-1.829787234	-16.20212766	-12.57446809	-3.265957447	-0.744680851	0.3829787234	1
7	19	2	2	40	-0.112665189	-0.007880113	20	-1.829787234	-16.20212766	-12.57446809	-3.265957447	-0.744680851	0.3829787234	1
7	20	1	1	10	-0.027992671	0.0184002642	20	-1.829787234	-16.20212766	-12.57446809	-3.265957447	-0.744680851	0.3829787234	1
7	21	2	1	20	-0.029758418	-0.300326537	20	-1.829787234	-16.20212766	-12.57446809	-3.265957447	-0.744680851	0.3829787234	1
7	22	1	2	30	-0.213510043	0.2042333078	20	-1.829787234	-16.20212766	-12.57446809	-3.265957447	-0.744680851	0.3829787234	1
7	23	2	2	40	0.0881595002	0.0531953946	20	-1.829787234	-16.20212766	-12.57446809	-3.265957447	-0.744680851	0.3829787234	1
7	24	2	1	20	-0.010670366	-0.081287968	20	-1.829787234	-16.20212766	-12.57446809	-3.265957447	-0.744680851	0.3829787234	1
7	25	1	1	10	-0.121696284	-0.174577323	20	-1.829787234	-16.20212766	-12.57446809	-3.265957447	-0.744680851	0.3829787234	1
7	26	1	2	30	0.1584041535	-0.057590335	20	-1.829787234	-16.20212766	-12.57446809	-3.265957447	-0.744680851	0.3829787234	1
7	27	2	1	20	0.2433783514	0.0178002822	20	-1.829787234	-16.20212766	-12.57446809	-3.265957447	-0.744680851	0.3829787234	1
7	28	1	1	10	-0.335744009	0.2772472387	20	-1.829787234	-16.20212766	-12.57446809	-3.265957447	-0.744680851	0.3829787234	1
7	29	2	2	40	0.0627986551	-0.065918007	20	-1.829787234	-16.20212766	-12.57446809	-3.265957447	-0.744680851	0.3829787234	1
7	30	1	2	30	0.0990996863	-0.189797581	20	-1.829787234	-16.20212766	-12.57446809	-3.265957447	-0.744680851	0.3829787234	1
7	31	2	2	40	0.2995975839	-0.168508577	20	-1.829787234	-16.20212766	-12.57446809	-3.265957447	-0.744680851	0.3829787234	1
7	32	1	1	10	0.3467153033	-0.053795595	20	-1.829787234	-16.20212766	-12.57446809	-3.265957447	-0.744680851	0.3829787234	1
7	33	2	2	40	0.0291084972	-0.024076717	20	-1.829787234	-16.20212766	-12.57446809	-3.265957447	-0.744680851	0.3829787234	1
7	34	2	1	20	-0.052700276	-0.382955696	20	-1.829787234	-16.20212766	-12.57446809	-3.265957447	-0.744680851	0.3829787234	1
7	35	1	2	30	0.2562219979	0.0275856191	20	-1.829787234	-16.20212766	-12.57446809	-3.265957447	-0.744680851	0.3829787234	1
7	36	1	1	10	-0.013833086	0.0711622514	20	-1.829787234	-16.20212766	-12.57446809	-3.265957447	-0.744680851	0.3829787234	1
7	37	2	1	20	-0.177638456	0.0140762926	20	-1.829787234	-16.20212766	-12.57446809	-3.265957447	-0.744680851	0.3829787234	1
7	38	1	1	10	-0.023928893	0.0507009621	20	-1.829787234	-16.20212766	-12.57446809	-3.265957447	-0.744680851	0.3829787234	1
7	39	2	2	40	0.3214010364	0.5679076737	20	-1.829787234	-16.20212766	-12.57446809	-3.265957447	-0.744680851	0.3829787234	1
7	40	1	2	30	0.2612518036	0.2011115893	20	-1.829787234	-16.20212766	-12.57446809	-3.265957447	-0.744680851	0.3829787234	1
7	41	2	2	40	0.0797866787	0.0968740761	20	-1.829787234	-16.20212766	-12.57446809	-3.265957447	-0.744680851	0.3829787234	1
7	42	1	1	10	-0.148428221	-0.028147644	20	-1.829787234	-16.20212766	-12.57446809	-3.265957447	-0.744680851	0.3829787234	1
7	43	2	1	20	-0.053970295	-0.184722877	20	-1.829787234	-16.20212766	-12.57446809	-3.265957447	-0.744680851	0.3829787234	1
7	44	1	2	30	-0.248610804	-0.005996611	20	-1.829787234	-16.20212766	-12.57446809	-3.265957447	-0.744680851	0.3829787234	1
7	45	2	2	40	-0.171206275	0.0617010913	20	-1.829787234	-16.20212766	-12.57446809	-3.265957447	-0.744680851	0.3829787234	1
7	46	2	1	20	-0.007144267	-0.295872401	20	-1.829787234	-16.20212766	-12.57446809	-3.265957447	-0.744680851	0.3829787234	1
7	47	1	1	10	0.3037861404	-0.159751711	20	-1.829787234	-16.20212766	-12.57446809	-3.265957447	-0.744680851	0.3829787234	1
7	48	1	2	30	0.1343608655	-0.009054818	20	-1.829787234	-16.20212766	-12.57446809	-3.265957447	-0.744680851	0.3829787234	1
7	49	2	1	20	0.2016280753	0.0573836617	20	-1.829787234	-16.20212766	-12.57446809	-3.265957447	-0.744680851	0.3829787234	1
7	50	1	1	10	-0.166687279	-0.039096387	20	-1.829787234	-16.20212766	-12.57446809	-3.265957447	-0.744680851	0.3829787234	1
7	51	2	2	40	0.1289718311	-0.008144366	20	-1.829787234	-16.20212766	-12.57446809	-3.265957447	-0.744680851	0.3829787234	1
7	52	1	2	30	0.0263288645	0.063552163	20	-1.829787234	-16.20212766	-12.57446809	-3.265957447	-0.744680851	0.3829787234	1
7	53	2	2	40	-0.153001803	0.0434271214	20	-1.829787234	-16.20212766	-12.57446809	-3.265957447	-0.744680851	0.3829787234	1
7	54	2	1	20	-0.172964856	-0.03905097	20	-1.829787234	-16.20212766	-12.57446809	-3.265957447	-0.744680851	0.3829787234	1
7	55	1	2	30	0.0379622561	-0.098339602	20	-1.829787234	-16.20212766	-12.57446809	-3.265957447	-0.744680851	0.3829787234	1
7	56	1	1	10	-0.184373382	-0.516100419	20	-1.829787234	-16.20212766	-12.57446809	-3.265957447	-0.744680851	0.3829787234	1
7	57	2	1	20	-0.05756902	-0.131438505	20	-1.829787234	-16.20212766	-12.57446809	-3.265957447	-0.744680851	0.3829787234	1
7	58	1	1	10	0.1314254143	0.0024808683	20	-1.829787234	-16.20212766	-12.57446809	-3.265957447	-0.744680851	0.3829787234	1
7	59	2	2	40	-0.107872037	0.0364949781	20	-1.829787234	-16.20212766	-12.57446809	-3.265957447	-0.744680851	0.3829787234	1
7	60	1	2	30	0.1295705482	0.0338426327	20	-1.829787234	-16.20212766	-12.57446809	-3.265957447	-0.744680851	0.3829787234	1
8	1	2	1	20	0.041731661	-0.079239076	26	-1.829787234	-21.20212766	-1.574468085	-3.265957447	-4.744680851	-11.61702128	1
8	2	1	2	30	-0.044679084	0.9086337681	26	-1.829787234	-21.20212766	-1.574468085	-3.265957447	-4.744680851	-11.61702128	1
8	3	2	2	40	0.0043029274	-0.217119981	26	-1.829787234	-21.20212766	-1.574468085	-3.265957447	-4.744680851	-11.61702128	1
8	4	2	1	20	0.0166755431	0.1884144523	26	-1.829787234	-21.20212766	-1.574468085	-3.265957447	-4.744680851	-11.61702128	1
8	5	1	1	10	-0.016099507	0.0471460413	26	-1.829787234	-21.20212766	-1.574468085	-3.265957447	-4.744680851	-11.61702128	1
8	6	1	2	30	-0.047951433	0.059973345	26	-1.829787234	-21.20212766	-1.574468085	-3.265957447	-4.744680851	-11.61702128	1
8	7	2	1	20	0.0188451241	0.0170209582	26	-1.829787234	-21.20212766	-1.574468085	-3.265957447	-4.744680851	-11.61702128	1
8	8	1	1	10	-0.013318177	0.7844871727	26	-1.829787234	-21.20212766	-1.574468085	-3.265957447	-4.744680851	-11.61702128	1
8	10	1	2	30	-0.008057244	0.9483222196	26	-1.829787234	-21.20212766	-1.574468085	-3.265957447	-4.744680851	-11.61702128	1
8	11	2	2	40	0.0165670087	-0.205550499	26	-1.829787234	-21.20212766	-1.574468085	-3.265957447	-4.744680851	-11.61702128	1
8	12	2	1	20	-0.007990314	-0.052821853	26	-1.829787234	-21.20212766	-1.574468085	-3.265957447	-4.744680851	-11.61702128	1
8	13	1	2	30	-0.023821729	0.7059983748	26	-1.829787234	-21.20212766	-1.574468085	-3.265957447	-4.744680851	-11.61702128	1
8	14	1	1	10	-0.009766503	0.3550929011	26	-1.829787234	-21.20212766	-1.574468085	-3.265957447	-4.744680851	-11.61702128	1
8	15	2	1	20	-0.007426278	-0.113652589	26	-1.829787234	-21.20212766	-1.574468085	-3.265957447	-4.744680851	-11.61702128	1
8	16	1	1	10	-0.011393386	-0.104548389	26	-1.829787234	-21.20212766	-1.574468085	-3.265957447	-4.744680851	-11.61702128	1
8	17	2	2	40	-0.017531072	-0.096533067	26	-1.829787234	-21.20212766	-1.574468085	-3.265957447	-4.744680851	-11.61702128	1
8	18	1	2	30	-0.022251026	0.487864893	26	-1.829787234	-21.20212766	-1.574468085	-3.265957447	-4.744680851	-11.61702128	1
8	19	2	2	40	0.0588696676	0.0205870333	26	-1.829787234	-21.20212766	-1.574468085	-3.265957447	-4.744680851	-11.61702128	1
8	20	1	1	10	-0.036987662	0.268238404	26	-1.829787234	-21.20212766	-1.574468085	-3.265957447	-4.744680851	-11.61702128	1
8	21	2	1	20	0.0690689384	-0.207061928	26	-1.829787234	-21.20212766	-1.574468085	-3.265957447	-4.744680851	-11.61702128	1
8	22	1	2	30	-0.043448953	0.07042543	26	-1.829787234	-21.20212766	-1.574468085	-3.265957447	-4.744680851	-11.61702128	1
8	23	2	2	40	-0.001808229	-1.331208802	26	-1.829787234	-21.20212766	-1.574468085	-3.265957447	-4.744680851	-11.61702128	1
8	24	2	1	20	0.0266435485	-0.038400817	26	-1.829787234	-21.20212766	-1.574468085	-3.265957447	-4.744680851	-11.61702128	1
8	25	1	1	10	-0.088057593	0.9989168752	26	-1.829787234	-21.20212766	-1.574468085	-3.265957447	-4.744680851	-11.61702128	1
8	26	1	2	30	-0.048893562	0.8345946156	26	-1.829787234	-21.20212766	-1.574468085	-3.265957447	-4.744680851	-11.61702128	1
8	27	2	1	20	0.0022972862	0.5900542074	26	-1.829787234	-21.20212766	-1.574468085	-3.265957447	-4.744680851	-11.61702128	1
8	28	1	1	10	0.0225862619	-0.166334193	26	-1.829787234	-21.20212766	-1.574468085	-3.265957447	-4.744680851	-11.61702128	1
8	29	2	2	40	0.0920106269	0.2255987106	26	-1.829787234	-21.20212766	-1.574468085	-3.265957447	-4.744680851	-11.61702128	1
8	30	1	2	30	-0.078248219	1.0024241657	26	-1.829787234	-21.20212766	-1.574468085	-3.265957447	-4.744680851	-11.61702128	1
8	31	2	2	40	0.0557044573	0.3311356024	26	-1.829787234	-21.20212766	-1.574468085	-3.265957447	-4.744680851	-11.61702128	1
8	32	1	1	10	-0.071334754	0.3484386247	26	-1.829787234	-21.20212766	-1.574468085	-3.265957447	-4.744680851	-11.61702128	1
8	33	2	2	40	0.1943009625	0.9429407507	26	-1.829787234	-21.20212766	-1.574468085	-3.265957447	-4.744680851	-11.61702128	1
8	34	2	1	20	0.0033932113	-0.174493832	26	-1.829787234	-21.20212766	-1.574468085	-3.265957447	-4.744680851	-11.61702128	1
8	35	1	2	30	-0.318041691	0.3983324945	26	-1.829787234	-21.20212766	-1.574468085	-3.265957447	-4.744680851	-11.61702128	1
8	36	1	1	10	0.0214817203	0.490150798	26	-1.829787234	-21.20212766	-1.574468085	-3.265957447	-4.744680851	-11.61702128	1
8	37	2	1	20	0.1308333072	1.2042386134	26	-1.829787234	-21.20212766	-1.574468085	-3.265957447	-4.744680851	-11.61702128	1
8	38	1	1	10	0.0026770138	0.85166951	26	-1.829787234	-21.20212766	-1.574468085	-3.265957447	-4.744680851	-11.61702128	1
8	39	2	2	40	0.103931365	0.1402088109	26	-1.829787234	-21.20212766	-1.574468085	-3.265957447	-4.744680851	-11.61702128	1
8	40	1	2	30	-0.086063879	1.7441297004	26	-1.829787234	-21.20212766	-1.574468085	-3.265957447	-4.744680851	-11.61702128	1
8	41	2	2	40	0.0281000625	-0.507651677	26	-1.829787234	-21.20212766	-1.574468085	-3.265957447	-4.744680851	-11.61702128	1
8	42	1	1	10	-0.080236281	1.3485628793	26	-1.829787234	-21.20212766	-1.574468085	-3.265957447	-4.744680851	-11.61702128	1
8	43	2	1	20	-0.034486543	-1.259630847	26	-1.829787234	-21.20212766	-1.574468085	-3.265957447	-4.744680851	-11.61702128	1
8	44	1	2	30	-0.095737463	1.9130094237	26	-1.829787234	-21.20212766	-1.574468085	-3.265957447	-4.744680851	-11.61702128	1
8	45	2	2	40	0.0172258896	0.6925672594	26	-1.829787234	-21.20212766	-1.574468085	-3.265957447	-4.744680851	-11.61702128	1
8	46	2	1	20	0.0540824719	-0.071385414	26	-1.829787234	-21.20212766	-1.574468085	-3.265957447	-4.744680851	-11.61702128	1
8	47	1	1	10	-0.122883806	1.5200956492	26	-1.829787234	-21.20212766	-1.574468085	-3.265957447	-4.744680851	-11.61702128	1
8	48	1	2	30	-0.090828965	1.7243169751	26	-1.829787234	-21.20212766	-1.574468085	-3.265957447	-4.744680851	-11.61702128	1
8	49	2	1	20	0.134769485	0.2004488027	26	-1.829787234	-21.20212766	-1.574468085	-3.265957447	-4.744680851	-11.61702128	1
8	50	1	1	10	-0.019902303	0.2780650859	26	-1.829787234	-21.20212766	-1.574468085	-3.265957447	-4.744680851	-11.61702128	1
8	51	2	2	40	0.1923695144	0.6794778046	26	-1.829787234	-21.20212766	-1.574468085	-3.265957447	-4.744680851	-11.61702128	1
8	52	1	2	30	-0.148376899	1.8008862107	26	-1.829787234	-21.20212766	-1.574468085	-3.265957447	-4.744680851	-11.61702128	1
8	53	2	2	40	0.0478215108	0.0974458849	26	-1.829787234	-21.20212766	-1.574468085	-3.265957447	-4.744680851	-11.61702128	1
8	54	2	1	20	0.0292434331	0.1376635675	26	-1.829787234	-21.20212766	-1.574468085	-3.265957447	-4.744680851	-11.61702128	1
8	55	1	2	30	-0.109314142	2.2275985889	26	-1.829787234	-21.20212766	-1.574468085	-3.265957447	-4.744680851	-11.61702128	1
8	56	1	1	10	-0.100185987	1.2302604857	26	-1.829787234	-21.20212766	-1.574468085	-3.265957447	-4.744680851	-11.61702128	1
8	57	2	1	20	0.0895364966	0.492023333	26	-1.829787234	-21.20212766	-1.574468085	-3.265957447	-4.744680851	-11.61702128	1
8	58	1	1	10	-0.123309235	2.2054437152	26	-1.829787234	-21.20212766	-1.574468085	-3.265957447	-4.744680851	-11.61702128	1
8	59	2	2	40	0.1016789088	-0.109970036	26	-1.829787234	-21.20212766	-1.574468085	-3.265957447	-4.744680851	-11.61702128	1
8	60	1	2	30	-0.043357147	1.9833423325	26	-1.829787234	-21.20212766	-1.574468085	-3.265957447	-4.744680851	-11.61702128	1
9	1	2	1	20	0.2367832661	-0.014005908	23	4.170212766	1.7978723404	-5.574468085	0.7340425532	3.2553191489	3.3829787234	1
9	2	1	2	30	-0.416666538	0.0713265193	23	4.170212766	1.7978723404	-5.574468085	0.7340425532	3.2553191489	3.3829787234	1
9	3	2	2	40	0.1878314772	-0.063936191	23	4.170212766	1.7978723404	-5.574468085	0.7340425532	3.2553191489	3.3829787234	1
9	4	2	1	20	0.0017589381	-0.010528151	23	4.170212766	1.7978723404	-5.574468085	0.7340425532	3.2553191489	3.3829787234	1
9	5	1	1	10	-0.067238292	0.0116355593	23	4.170212766	1.7978723404	-5.574468085	0.7340425532	3.2553191489	3.3829787234	1
9	6	1	2	30	-0.324753067	0.1323052708	23	4.170212766	1.7978723404	-5.574468085	0.7340425532	3.2553191489	3.3829787234	1
9	7	2	1	20	0.1268492797	-0.038411781	23	4.170212766	1.7978723404	-5.574468085	0.7340425532	3.2553191489	3.3829787234	1
9	8	1	1	10	0.0750439443	0.0013093384	23	4.170212766	1.7978723404	-5.574468085	0.7340425532	3.2553191489	3.3829787234	1
9	9	2	2	40	0.1364996824	0.0244927403	23	4.170212766	1.7978723404	-5.574468085	0.7340425532	3.2553191489	3.3829787234	1
9	10	1	2	30	0.0877046689	0.0453538342	23	4.170212766	1.7978723404	-5.574468085	0.7340425532	3.2553191489	3.3829787234	1
9	11	2	2	40	-0.060210978	0.0674271978	23	4.170212766	1.7978723404	-5.574468085	0.7340425532	3.2553191489	3.3829787234	1
9	12	2	1	20	0.009398507	0.1183175124	23	4.170212766	1.7978723404	-5.574468085	0.7340425532	3.2553191489	3.3829787234	1
9	13	1	2	30	-0.187637788	0.0824159212	23	4.170212766	1.7978723404	-5.574468085	0.7340425532	3.2553191489	3.3829787234	1
9	14	1	1	10	0.027359637	0.027166372	23	4.170212766	1.7978723404	-5.574468085	0.7340425532	3.2553191489	3.3829787234	1
9	15	2	1	20	-0.010006107	0.0100851793	23	4.170212766	1.7978723404	-5.574468085	0.7340425532	3.2553191489	3.3829787234	1
9	16	1	1	10	-0.293203302	0.1113336944	23	4.170212766	1.7978723404	-5.574468085	0.7340425532	3.2553191489	3.3829787234	1
9	17	2	2	40	-0.024571632	0.0831296523	23	4.170212766	1.7978723404	-5.574468085	0.7340425532	3.2553191489	3.3829787234	1
9	18	1	2	30	-0.11570892	0.0606651494	23	4.170212766	1.7978723404	-5.574468085	0.7340425532	3.2553191489	3.3829787234	1
9	19	2	2	40	0.2635147633	-0.062561297	23	4.170212766	1.7978723404	-5.574468085	0.7340425532	3.2553191489	3.3829787234	1
9	20	1	1	10	-0.164782804	0.0543137587	23	4.170212766	1.7978723404	-5.574468085	0.7340425532	3.2553191489	3.3829787234	1
9	21	2	1	20	0.1902824804	0.0571130854	23	4.170212766	1.7978723404	-5.574468085	0.7340425532	3.2553191489	3.3829787234	1
9	22	1	2	30	-0.070655636	0.0706243938	23	4.170212766	1.7978723404	-5.574468085	0.7340425532	3.2553191489	3.3829787234	1
9	23	2	2	40	0.0457484713	-0.081805374	23	4.170212766	1.7978723404	-5.574468085	0.7340425532	3.2553191489	3.3829787234	1
9	24	2	1	20	0.1507716665	-0.080055755	23	4.170212766	1.7978723404	-5.574468085	0.7340425532	3.2553191489	3.3829787234	1
9	25	1	1	10	0.0643413941	-0.031739184	23	4.170212766	1.7978723404	-5.574468085	0.7340425532	3.2553191489	3.3829787234	1
9	26	1	2	30	-0.111773642	0.0857913715	23	4.170212766	1.7978723404	-5.574468085	0.7340425532	3.2553191489	3.3829787234	1
9	27	2	1	20	0.0934534308	-0.105597757	23	4.170212766	1.7978723404	-5.574468085	0.7340425532	3.2553191489	3.3829787234	1
9	28	1	1	10	-0.360330529	0.1061292975	23	4.170212766	1.7978723404	-5.574468085	0.7340425532	3.2553191489	3.3829787234	1
9	29	2	2	40	0.4214841724	-0.11944668	23	4.170212766	1.7978723404	-5.574468085	0.7340425532	3.2553191489	3.3829787234	1
9	30	1	2	30	-0.169261574	0.0496819911	23	4.170212766	1.7978723404	-5.574468085	0.7340425532	3.2553191489	3.3829787234	1
9	31	2	2	40	0.0586223974	0.0244119314	23	4.170212766	1.7978723404	-5.574468085	0.7340425532	3.2553191489	3.3829787234	1
9	32	1	1	10	-0.295772657	0.0991916278	23	4.170212766	1.7978723404	-5.574468085	0.7340425532	3.2553191489	3.3829787234	1
9	33	2	2	40	0.0817654333	-0.10703522	23	4.170212766	1.7978723404	-5.574468085	0.7340425532	3.2553191489	3.3829787234	1
9	34	2	1	20	-0.044789846	0.00641914	23	4.170212766	1.7978723404	-5.574468085	0.7340425532	3.2553191489	3.3829787234	1
9	35	1	2	30	-0.252577338	0.1969954474	23	4.170212766	1.7978723404	-5.574468085	0.7340425532	3.2553191489	3.3829787234	1
9	36	1	1	10	-0.111938608	0.0738783202	23	4.170212766	1.7978723404	-5.574468085	0.7340425532	3.2553191489	3.3829787234	1
9	37	2	1	20	0.1449015244	-0.042312558	23	4.170212766	1.7978723404	-5.574468085	0.7340425532	3.2553191489	3.3829787234	1
9	38	1	1	10	-0.21848745	0.0374750088	23	4.170212766	1.7978723404	-5.574468085	0.7340425532	3.2553191489	3.3829787234	1
9	39	2	2	40	0.0417858736	-0.053979965	23	4.170212766	1.7978723404	-5.574468085	0.7340425532	3.2553191489	3.3829787234	1
9	40	1	2	30	-0.16465281	0.0469123204	23	4.170212766	1.7978723404	-5.574468085	0.7340425532	3.2553191489	3.3829787234	1
9	41	2	2	40	0.0197708104	0.0499008519	23	4.170212766	1.7978723404	-5.574468085	0.7340425532	3.2553191489	3.3829787234	1
9	42	1	1	10	-0.200672325	0.1776395235	23	4.170212766	1.7978723404	-5.574468085	0.7340425532	3.2553191489	3.3829787234	1
9	43	2	1	20	0.2514214946	-0.074372477	23	4.170212766	1.7978723404	-5.574468085	0.7340425532	3.2553191489	3.3829787234	1
9	44	1	2	30	-0.212049259	0.1027190593	23	4.170212766	1.7978723404	-5.574468085	0.7340425532	3.2553191489	3.3829787234	1
9	45	2	2	40	-0.082693086	-0.06375125	23	4.170212766	1.7978723404	-5.574468085	0.7340425532	3.2553191489	3.3829787234	1
9	46	2	1	20	0.0034532054	0.0127870184	23	4.170212766	1.7978723404	-5.574468085	0.7340425532	3.2553191489	3.3829787234	1
9	47	1	1	10	-0.034453649	0.1293790414	23	4.170212766	1.7978723404	-5.574468085	0.7340425532	3.2553191489	3.3829787234	1
9	48	1	2	30	-0.307260895	0.1218832623	23	4.170212766	1.7978723404	-5.574468085	0.7340425532	3.2553191489	3.3829787234	1
9	49	2	1	20	0.1289853068	-0.032241559	23	4.170212766	1.7978723404	-5.574468085	0.7340425532	3.2553191489	3.3829787234	1
9	50	1	1	10	-0.092851007	0.059578984	23	4.170212766	1.7978723404	-5.574468085	0.7340425532	3.2553191489	3.3829787234	1
9	51	2	2	40	0.1046864694	0.0544161976	23	4.170212766	1.7978723404	-5.574468085	0.7340425532	3.2553191489	3.3829787234	1
9	52	1	2	30	-0.452466148	0.1847466663	23	4.170212766	1.7978723404	-5.574468085	0.7340425532	3.2553191489	3.3829787234	1
9	53	2	2	40	0.0906604749	-0.045318556	23	4.170212766	1.7978723404	-5.574468085	0.7340425532	3.2553191489	3.3829787234	1
9	54	2	1	20	0.1362360809	0.0337511593	23	4.170212766	1.7978723404	-5.574468085	0.7340425532	3.2553191489	3.3829787234	1
9	55	1	2	30	-0.111700968	0.0621141394	23	4.170212766	1.7978723404	-5.574468085	0.7340425532	3.2553191489	3.3829787234	1
9	56	1	1	10	-0.097846805	-0.029859127	23	4.170212766	1.7978723404	-5.574468085	0.7340425532	3.2553191489	3.3829787234	1
9	57	2	1	20	0.1019190074	-0.042031646	23	4.170212766	1.7978723404	-5.574468085	0.7340425532	3.2553191489	3.3829787234	1
9	58	1	1	10	-0.164413664	0.0706687366	23	4.170212766	1.7978723404	-5.574468085	0.7340425532	3.2553191489	3.3829787234	1
9	59	2	2	40	0.0926383634	0.0387041892	23	4.170212766	1.7978723404	-5.574468085	0.7340425532	3.2553191489	3.3829787234	1
9	60	1	2	30	-0.299824735	0.0182587606	23	4.170212766	1.7978723404	-5.574468085	0.7340425532	3.2553191489	3.3829787234	1
10	1	2	1	20	0.0204622269	-0.042853306	25	-3.829787234	18.79787234	5.4255319149	5.7340425532	6.2553191489	1.3829787234	1
10	2	1	2	30	-0.415135033	-0.084962852	25	-3.829787234	18.79787234	5.4255319149	5.7340425532	6.2553191489	1.3829787234	1
10	3	2	2	40	-0.009660101	-0.17796296	25	-3.829787234	18.79787234	5.4255319149	5.7340425532	6.2553191489	1.3829787234	1
10	4	2	1	20	0.0842354588	-0.020426759	25	-3.829787234	18.79787234	5.4255319149	5.7340425532	6.2553191489	1.3829787234	1
10	5	1	1	10	-0.037878457	-0.059682136	25	-3.829787234	18.79787234	5.4255319149	5.7340425532	6.2553191489	1.3829787234	1
10	6	1	2	30	0.1705109493	0.128174286	25	-3.829787234	18.79787234	5.4255319149	5.7340425532	6.2553191489	1.3829787234	1
10	7	2	1	20	-0.283569074	-0.017764306	25	-3.829787234	18.79787234	5.4255319149	5.7340425532	6.2553191489	1.3829787234	1
10	8	1	1	10	-0.161862529	0.239231282	25	-3.829787234	18.79787234	5.4255319149	5.7340425532	6.2553191489	1.3829787234	1
10	9	2	2	40	-0.261126979	-0.007939471	25	-3.829787234	18.79787234	5.4255319149	5.7340425532	6.2553191489	1.3829787234	1
10	10	1	2	30	-0.257373248	0.0207356068	25	-3.829787234	18.79787234	5.4255319149	5.7340425532	6.2553191489	1.3829787234	1
10	11	2	2	40	-0.139290035	0.0291921931	25	-3.829787234	18.79787234	5.4255319149	5.7340425532	6.2553191489	1.3829787234	1
10	12	2	1	20	-0.072218219	-0.106002519	25	-3.829787234	18.79787234	5.4255319149	5.7340425532	6.2553191489	1.3829787234	1
10	13	1	2	30	-0.382024676	0.0360617157	25	-3.829787234	18.79787234	5.4255319149	5.7340425532	6.2553191489	1.3829787234	1
10	14	1	1	10	-0.068384592	0.0312031623	25	-3.829787234	18.79787234	5.4255319149	5.7340425532	6.2553191489	1.3829787234	1
10	15	2	1	20	0.1084719231	-0.030203463	25	-3.829787234	18.79787234	5.4255319149	5.7340425532	6.2553191489	1.3829787234	1
10	16	1	1	10	-0.45046275	-0.012741669	25	-3.829787234	18.79787234	5.4255319149	5.7340425532	6.2553191489	1.3829787234	1
10	17	2	2	40	-0.375369011	-0.046539564	25	-3.829787234	18.79787234	5.4255319149	5.7340425532	6.2553191489	1.3829787234	1
10	18	1	2	30	-0.236785994	-0.110249896	25	-3.829787234	18.79787234	5.4255319149	5.7340425532	6.2553191489	1.3829787234	1
10	19	2	2	40	-0.37996921	-0.037762678	25	-3.829787234	18.79787234	5.4255319149	5.7340425532	6.2553191489	1.3829787234	1
10	20	1	1	10	-0.352809227	0.5349577437	25	-3.829787234	18.79787234	5.4255319149	5.7340425532	6.2553191489	1.3829787234	1
10	21	2	1	20	-0.276783744	-0.184710876	25	-3.829787234	18.79787234	5.4255319149	5.7340425532	6.2553191489	1.3829787234	1
10	22	1	2	30	-0.283218141	0.1270383118	25	-3.829787234	18.79787234	5.4255319149	5.7340425532	6.2553191489	1.3829787234	1
10	23	2	2	40	-0.325303599	-0.060088946	25	-3.829787234	18.79787234	5.4255319149	5.7340425532	6.2553191489	1.3829787234	1
10	24	2	1	20	-0.120741727	-0.067419592	25	-3.829787234	18.79787234	5.4255319149	5.7340425532	6.2553191489	1.3829787234	1
10	25	1	1	10	-0.185670425	0.0338830196	25	-3.829787234	18.79787234	5.4255319149	5.7340425532	6.2553191489	1.3829787234	1
10	26	1	2	30	-0.344961873	-0.356435001	25	-3.829787234	18.79787234	5.4255319149	5.7340425532	6.2553191489	1.3829787234	1
10	27	2	1	20	-0.11346424	0.0100875965	25	-3.829787234	18.79787234	5.4255319149	5.7340425532	6.2553191489	1.3829787234	1
10	28	1	1	10	-0.164841986	0.0266754796	25	-3.829787234	18.79787234	5.4255319149	5.7340425532	6.2553191489	1.3829787234	1
10	29	2	2	40	-0.028430537	0.0113695796	25	-3.829787234	18.79787234	5.4255319149	5.7340425532	6.2553191489	1.3829787234	1
10	30	1	2	30	-0.134661616	0.0315276237	25	-3.829787234	18.79787234	5.4255319149	5.7340425532	6.2553191489	1.3829787234	1
10	31	2	2	40	0.1568221894	0.0381569043	25	-3.829787234	18.79787234	5.4255319149	5.7340425532	6.2553191489	1.3829787234	1
10	32	1	1	10	-0.194248389	-0.052139404	25	-3.829787234	18.79787234	5.4255319149	5.7340425532	6.2553191489	1.3829787234	1
10	33	2	2	40	-0.175910466	-0.056937382	25	-3.829787234	18.79787234	5.4255319149	5.7340425532	6.2553191489	1.3829787234	1
10	34	2	1	20	-0.034139927	0.0146241044	25	-3.829787234	18.79787234	5.4255319149	5.7340425532	6.2553191489	1.3829787234	1
10	35	1	2	30	0.1046440873	0.0705390004	25	-3.829787234	18.79787234	5.4255319149	5.7340425532	6.2553191489	1.3829787234	1
10	36	1	1	10	-0.27393335	-0.046311266	25	-3.829787234	18.79787234	5.4255319149	5.7340425532	6.2553191489	1.3829787234	1
10	37	2	1	20	0.3139727351	0.1883597252	25	-3.829787234	18.79787234	5.4255319149	5.7340425532	6.2553191489	1.3829787234	1
10	38	1	1	10	-0.087906296	0.6144233825	25	-3.829787234	18.79787234	5.4255319149	5.7340425532	6.2553191489	1.3829787234	1
10	39	2	2	40	0.3220359905	-0.123136565	25	-3.829787234	18.79787234	5.4255319149	5.7340425532	6.2553191489	1.3829787234	1
10	40	1	2	30	0.124878478	1.1953051066	25	-3.829787234	18.79787234	5.4255319149	5.7340425532	6.2553191489	1.3829787234	1
10	41	2	2	40	-0.310941678	0.0353054799	25	-3.829787234	18.79787234	5.4255319149	5.7340425532	6.2553191489	1.3829787234	1
10	42	1	1	10	-0.159921847	0.5253574226	25	-3.829787234	18.79787234	5.4255319149	5.7340425532	6.2553191489	1.3829787234	1
10	43	2	1	20	-0.166067	0.7725585319	25	-3.829787234	18.79787234	5.4255319149	5.7340425532	6.2553191489	1.3829787234	1
10	44	1	2	30	-0.130841259	0.0361585257	25	-3.829787234	18.79787234	5.4255319149	5.7340425532	6.2553191489	1.3829787234	1
10	45	2	2	40	-0.60459175	-0.193560805	25	-3.829787234	18.79787234	5.4255319149	5.7340425532	6.2553191489	1.3829787234	1
10	46	2	1	20	0.2650468593	0.276723622	25	-3.829787234	18.79787234	5.4255319149	5.7340425532	6.2553191489	1.3829787234	1
10	47	1	1	10	0.0586129726	0.4574765685	25	-3.829787234	18.79787234	5.4255319149	5.7340425532	6.2553191489	1.3829787234	1
10	48	1	2	30	0.2069928674	0.4468249698	25	-3.829787234	18.79787234	5.4255319149	5.7340425532	6.2553191489	1.3829787234	1
10	49	2	1	20	0.500244097	-0.404844738	25	-3.829787234	18.79787234	5.4255319149	5.7340425532	6.2553191489	1.3829787234	1
10	50	1	1	10	0.7319740121	0.0893060556	25	-3.829787234	18.79787234	5.4255319149	5.7340425532	6.2553191489	1.3829787234	1
10	51	2	2	40	0.3209620904	-1.056477494	25	-3.829787234	18.79787234	5.4255319149	5.7340425532	6.2553191489	1.3829787234	1
10	52	1	2	30	-0.407083501	1.1860504708	25	-3.829787234	18.79787234	5.4255319149	5.7340425532	6.2553191489	1.3829787234	1
10	53	2	2	40	0.0197120707	-0.095002529	25	-3.829787234	18.79787234	5.4255319149	5.7340425532	6.2553191489	1.3829787234	1
10	54	2	1	20	-0.472055476	-0.009696465	25	-3.829787234	18.79787234	5.4255319149	5.7340425532	6.2553191489	1.3829787234	1
10	55	1	2	30	-0.09367308	1.0833208057	25	-3.829787234	18.79787234	5.4255319149	5.7340425532	6.2553191489	1.3829787234	1
10	56	1	1	10	0.1628695486	1.1701035588	25	-3.829787234	18.79787234	5.4255319149	5.7340425532	6.2553191489	1.3829787234	1
10	57	2	1	20	0.1865070383	0.7195978733	25	-3.829787234	18.79787234	5.4255319149	5.7340425532	6.2553191489	1.3829787234	1
10	58	1	1	10	-0.437344207	-0.539566745	25	-3.829787234	18.79787234	5.4255319149	5.7340425532	6.2553191489	1.3829787234	1
10	59	2	2	40	-0.163990293	0.5878232898	25	-3.829787234	18.79787234	5.4255319149	5.7340425532	6.2553191489	1.3829787234	1
10	60	1	2	30	-0.644023327	0.6970468658	25	-3.829787234	18.79787234	5.4255319149	5.7340425532	6.2553191489	1.3829787234	1
11	1	2	1	20	0.2366807344	0.4941028968	23	8.170212766	0.7978723404	-6.574468085	5.7340425532	-1.744680851	3.3829787234	1
11	2	1	2	30	-0.121202532	0.1188090229	23	8.170212766	0.7978723404	-6.574468085	5.7340425532	-1.744680851	3.3829787234	1
11	3	2	2	40	0.2508327121	0.1141041559	23	8.170212766	0.7978723404	-6.574468085	5.7340425532	-1.744680851	3.3829787234	1
11	4	2	1	20	0.0838657685	-0.002774562	23	8.170212766	0.7978723404	-6.574468085	5.7340425532	-1.744680851	3.3829787234	1
11	5	1	1	10	0.0820341159	0.1341267658	23	8.170212766	0.7978723404	-6.574468085	5.7340425532	-1.744680851	3.3829787234	1
11	6	1	2	30	0.0145538725	-0.429142437	23	8.170212766	0.7978723404	-6.574468085	5.7340425532	-1.744680851	3.3829787234	1
11	7	2	1	20	0.0121451793	-0.028600941	23	8.170212766	0.7978723404	-6.574468085	5.7340425532	-1.744680851	3.3829787234	1
11	8	1	1	10	-0.142662062	-0.03812147	23	8.170212766	0.7978723404	-6.574468085	5.7340425532	-1.744680851	3.3829787234	1
11	9	2	2	40	0.2359697106	-0.055937261	23	8.170212766	0.7978723404	-6.574468085	5.7340425532	-1.744680851	3.3829787234	1
11	10	1	2	30	0.0089758316	0.3494494697	23	8.170212766	0.7978723404	-6.574468085	5.7340425532	-1.744680851	3.3829787234	1
11	11	2	2	40	0.082226209	-0.29284668	23	8.170212766	0.7978723404	-6.574468085	5.7340425532	-1.744680851	3.3829787234	1
11	12	2	1	20	-0.009781358	-0.007855871	23	8.170212766	0.7978723404	-6.574468085	5.7340425532	-1.744680851	3.3829787234	1
11	13	1	2	30	-0.0827098	0.0509122851	23	8.170212766	0.7978723404	-6.574468085	5.7340425532	-1.744680851	3.3829787234	1
11	14	1	1	10	-0.116829144	0.0370108986	23	8.170212766	0.7978723404	-6.574468085	5.7340425532	-1.744680851	3.3829787234	1
11	15	2	1	20	0.0385150073	0.0423000385	23	8.170212766	0.7978723404	-6.574468085	5.7340425532	-1.744680851	3.3829787234	1
11	16	1	1	10	-0.187848992	0.0542426733	23	8.170212766	0.7978723404	-6.574468085	5.7340425532	-1.744680851	3.3829787234	1
11	17	2	2	40	-0.06700857	-0.022910933	23	8.170212766	0.7978723404	-6.574468085	5.7340425532	-1.744680851	3.3829787234	1
11	18	1	2	30	-0.00507382	-0.043802378	23	8.170212766	0.7978723404	-6.574468085	5.7340425532	-1.744680851	3.3829787234	1
11	19	2	2	40	0.096971055	-0.004815141	23	8.170212766	0.7978723404	-6.574468085	5.7340425532	-1.744680851	3.3829787234	1
11	20	1	1	10	-0.005826435	0.0549924201	23	8.170212766	0.7978723404	-6.574468085	5.7340425532	-1.744680851	3.3829787234	1
11	21	2	1	20	0.0958559662	-0.013492735	23	8.170212766	0.7978723404	-6.574468085	5.7340425532	-1.744680851	3.3829787234	1
11	22	1	2	30	-0.024986006	0.0262912466	23	8.170212766	0.7978723404	-6.574468085	5.7340425532	-1.744680851	3.3829787234	1
11	23	2	2	40	0.0028514385	0.0220125095	23	8.170212766	0.7978723404	-6.574468085	5.7340425532	-1.744680851	3.3829787234	1
11	24	2	1	20	-0.088726423	0.0225517859	23	8.170212766	0.7978723404	-6.574468085	5.7340425532	-1.744680851	3.3829787234	1
11	25	1	1	10	-0.084123316	-0.027331567	23	8.170212766	0.7978723404	-6.574468085	5.7340425532	-1.744680851	3.3829787234	1
11	26	1	2	30	0.0833294431	-0.289963107	23	8.170212766	0.7978723404	-6.574468085	5.7340425532	-1.744680851	3.3829787234	1
11	27	2	1	20	-0.071523252	0.0097311943	23	8.170212766	0.7978723404	-6.574468085	5.7340425532	-1.744680851	3.3829787234	1
11	28	1	1	10	-0.065667331	-0.056558114	23	8.170212766	0.7978723404	-6.574468085	5.7340425532	-1.744680851	3.3829787234	1
11	29	2	2	40	0.004762164	-0.086421786	23	8.170212766	0.7978723404	-6.574468085	5.7340425532	-1.744680851	3.3829787234	1
11	30	1	2	30	-0.040757281	-0.00070403	23	8.170212766	0.7978723404	-6.574468085	5.7340425532	-1.744680851	3.3829787234	1
11	31	2	2	40	-0.026219886	-0.034966747	23	8.170212766	0.7978723404	-6.574468085	5.7340425532	-1.744680851	3.3829787234	1
11	32	1	1	10	-0.071746782	-0.002922435	23	8.170212766	0.7978723404	-6.574468085	5.7340425532	-1.744680851	3.3829787234	1
11	33	2	2	40	0.0925688898	-0.114351264	23	8.170212766	0.7978723404	-6.574468085	5.7340425532	-1.744680851	3.3829787234	1
11	34	2	1	20	-0.059886714	-0.225746911	23	8.170212766	0.7978723404	-6.574468085	5.7340425532	-1.744680851	3.3829787234	1
11	35	1	2	30	0.0435372917	-0.125115578	23	8.170212766	0.7978723404	-6.574468085	5.7340425532	-1.744680851	3.3829787234	1
11	36	1	1	10	-0.023211042	-0.031943372	23	8.170212766	0.7978723404	-6.574468085	5.7340425532	-1.744680851	3.3829787234	1
11	37	2	1	20	-0.047355472	0.2038638577	23	8.170212766	0.7978723404	-6.574468085	5.7340425532	-1.744680851	3.3829787234	1
11	38	1	1	10	-0.064312719	0.0045109604	23	8.170212766	0.7978723404	-6.574468085	5.7340425532	-1.744680851	3.3829787234	1
11	39	2	2	40	0.1456843468	0.0645408644	23	8.170212766	0.7978723404	-6.574468085	5.7340425532	-1.744680851	3.3829787234	1
11	40	1	2	30	-0.057101703	-0.003773976	23	8.170212766	0.7978723404	-6.574468085	5.7340425532	-1.744680851	3.3829787234	1
11	41	2	2	40	-0.012742061	0.0198815168	23	8.170212766	0.7978723404	-6.574468085	5.7340425532	-1.744680851	3.3829787234	1
11	42	1	1	10	0.0215265298	0.0744898412	23	8.170212766	0.7978723404	-6.574468085	5.7340425532	-1.744680851	3.3829787234	1
11	43	2	1	20	-0.064944729	-0.059844991	23	8.170212766	0.7978723404	-6.574468085	5.7340425532	-1.744680851	3.3829787234	1
11	44	1	2	30	0.0191343832	0.1851544493	23	8.170212766	0.7978723404	-6.574468085	5.7340425532	-1.744680851	3.3829787234	1
11	45	2	2	40	-0.00778041	-0.096430517	23	8.170212766	0.7978723404	-6.574468085	5.7340425532	-1.744680851	3.3829787234	1
11	46	2	1	20	-0.109587947	0.6539554192	23	8.170212766	0.7978723404	-6.574468085	5.7340425532	-1.744680851	3.3829787234	1
11	47	1	1	10	-0.047461052	-0.015787137	23	8.170212766	0.7978723404	-6.574468085	5.7340425532	-1.744680851	3.3829787234	1
11	48	1	2	30	-0.129334258	-0.106347326	23	8.170212766	0.7978723404	-6.574468085	5.7340425532	-1.744680851	3.3829787234	1
11	49	2	1	20	-0.215743855	-0.159686121	23	8.170212766	0.7978723404	-6.574468085	5.7340425532	-1.744680851	3.3829787234	1
11	50	1	1	10	-0.019637892	0.1103988315	23	8.170212766	0.7978723404	-6.574468085	5.7340425532	-1.744680851	3.3829787234	1
11	51	2	2	40	0.0756307679	0.0315027965	23	8.170212766	0.7978723404	-6.574468085	5.7340425532	-1.744680851	3.3829787234	1
11	52	1	2	30	-0.075471071	-0.202981164	23	8.170212766	0.7978723404	-6.574468085	5.7340425532	-1.744680851	3.3829787234	1
11	53	2	2	40	0.0543564347	0.1282050115	23	8.170212766	0.7978723404	-6.574468085	5.7340425532	-1.744680851	3.3829787234	1
11	54	2	1	20	0.0539665008	0.1311027093	23	8.170212766	0.7978723404	-6.574468085	5.7340425532	-1.744680851	3.3829787234	1
11	55	1	2	30	-0.102622333	-0.146835711	23	8.170212766	0.7978723404	-6.574468085	5.7340425532	-1.744680851	3.3829787234	1
11	56	1	1	10	0.0084804444	-0.025688201	23	8.170212766	0.7978723404	-6.574468085	5.7340425532	-1.744680851	3.3829787234	1
11	57	2	1	20	0.0146759663	-0.016870569	23	8.170212766	0.7978723404	-6.574468085	5.7340425532	-1.744680851	3.3829787234	1
11	58	1	1	10	0.0135282858	-0.105173147	23	8.170212766	0.7978723404	-6.574468085	5.7340425532	-1.744680851	3.3829787234	1
11	59	2	2	40	0.0776678482	0.1687028967	23	8.170212766	0.7978723404	-6.574468085	5.7340425532	-1.744680851	3.3829787234	1
11	60	1	2	30	-0.063991181	-0.053789724	23	8.170212766	0.7978723404	-6.574468085	5.7340425532	-1.744680851	3.3829787234	1
12	1	2	1	20	-0.14243043	-0.335464836	24	5.170212766	0.7978723404	0.4255319149	-7.265957447	-1.744680851	9.3829787234	1
12	2	1	2	30	-0.112816922	0.0001756463	24	5.170212766	0.7978723404	0.4255319149	-7.265957447	-1.744680851	9.3829787234	1
12	3	2	2	40	0.0264964646	0.1234156074	24	5.170212766	0.7978723404	0.4255319149	-7.265957447	-1.744680851	9.3829787234	1
12	4	2	1	20	-0.149757539	0.0356441004	24	5.170212766	0.7978723404	0.4255319149	-7.265957447	-1.744680851	9.3829787234	1
12	5	1	1	10	0.0049131045	0.2227518594	24	5.170212766	0.7978723404	0.4255319149	-7.265957447	-1.744680851	9.3829787234	1
12	6	1	2	30	0.0770175876	0.0045434373	24	5.170212766	0.7978723404	0.4255319149	-7.265957447	-1.744680851	9.3829787234	1
12	7	2	1	20	0.0238298314	-0.16376989	24	5.170212766	0.7978723404	0.4255319149	-7.265957447	-1.744680851	9.3829787234	1
12	8	1	1	10	0.0048428335	0.0260195948	24	5.170212766	0.7978723404	0.4255319149	-7.265957447	-1.744680851	9.3829787234	1
12	9	2	2	40	-0.132377083	-0.122655712	24	5.170212766	0.7978723404	0.4255319149	-7.265957447	-1.744680851	9.3829787234	1
12	10	1	2	30	-0.045484114	0.0881020764	24	5.170212766	0.7978723404	0.4255319149	-7.265957447	-1.744680851	9.3829787234	1
12	11	2	2	40	-0.126301845	0.1385653516	24	5.170212766	0.7978723404	0.4255319149	-7.265957447	-1.744680851	9.3829787234	1
12	12	2	1	20	0.0102599639	0.1498326204	24	5.170212766	0.7978723404	0.4255319149	-7.265957447	-1.744680851	9.3829787234	1
12	13	1	2	30	-0.747767198	-0.802996701	24	5.170212766	0.7978723404	0.4255319149	-7.265957447	-1.744680851	9.3829787234	1
12	14	1	1	10	0.0017010137	-0.083693705	24	5.170212766	0.7978723404	0.4255319149	-7.265957447	-1.744680851	9.3829787234	1
12	15	2	1	20	-0.034444029	-0.005471963	24	5.170212766	0.7978723404	0.4255319149	-7.265957447	-1.744680851	9.3829787234	1
12	16	1	1	10	-0.006087794	0.1663098852	24	5.170212766	0.7978723404	0.4255319149	-7.265957447	-1.744680851	9.3829787234	1
12	17	2	2	40	-0.047345688	-0.077592589	24	5.170212766	0.7978723404	0.4255319149	-7.265957447	-1.744680851	9.3829787234	1
12	18	1	2	30	-0.027421	-0.038441088	24	5.170212766	0.7978723404	0.4255319149	-7.265957447	-1.744680851	9.3829787234	1
12	19	2	2	40	-0.016438268	-0.046843771	24	5.170212766	0.7978723404	0.4255319149	-7.265957447	-1.744680851	9.3829787234	1
12	20	1	1	10	0.1724307754	0.4089521346	24	5.170212766	0.7978723404	0.4255319149	-7.265957447	-1.744680851	9.3829787234	1
12	21	2	1	20	0.0640123607	-0.124896141	24	5.170212766	0.7978723404	0.4255319149	-7.265957447	-1.744680851	9.3829787234	1
12	22	1	2	30	-0.065459815	0.1358018097	24	5.170212766	0.7978723404	0.4255319149	-7.265957447	-1.744680851	9.3829787234	1
12	23	2	2	40	-0.0211826	-0.02829797	24	5.170212766	0.7978723404	0.4255319149	-7.265957447	-1.744680851	9.3829787234	1
12	24	2	1	20	-0.074165037	-0.057268527	24	5.170212766	0.7978723404	0.4255319149	-7.265957447	-1.744680851	9.3829787234	1
12	25	1	1	10	0.0662085587	-0.123807794	24	5.170212766	0.7978723404	0.4255319149	-7.265957447	-1.744680851	9.3829787234	1
12	26	1	2	30	-0.126256575	-0.235959017	24	5.170212766	0.7978723404	0.4255319149	-7.265957447	-1.744680851	9.3829787234	1
12	27	2	1	20	0.0540479099	0.1636391269	24	5.170212766	0.7978723404	0.4255319149	-7.265957447	-1.744680851	9.3829787234	1
12	28	1	1	10	-0.054325443	0.1566433958	24	5.170212766	0.7978723404	0.4255319149	-7.265957447	-1.744680851	9.3829787234	1
12	29	2	2	40	-0.109742653	-0.033755646	24	5.170212766	0.7978723404	0.4255319149	-7.265957447	-1.744680851	9.3829787234	1
12	30	1	2	30	-0.038559931	0.0121503438	24	5.170212766	0.7978723404	0.4255319149	-7.265957447	-1.744680851	9.3829787234	1
12	31	2	2	40	-0.047002868	-1.09578367	24	5.170212766	0.7978723404	0.4255319149	-7.265957447	-1.744680851	9.3829787234	1
12	32	1	1	10	0.006869492	-0.183848846	24	5.170212766	0.7978723404	0.4255319149	-7.265957447	-1.744680851	9.3829787234	1
12	33	2	2	40	-0.101232793	0.0430818587	24	5.170212766	0.7978723404	0.4255319149	-7.265957447	-1.744680851	9.3829787234	1
12	34	2	1	20	-0.097675659	-0.371666949	24	5.170212766	0.7978723404	0.4255319149	-7.265957447	-1.744680851	9.3829787234	1
12	35	1	2	30	0.099213445	0.1837568874	24	5.170212766	0.7978723404	0.4255319149	-7.265957447	-1.744680851	9.3829787234	1
12	36	1	1	10	0.0027186597	0.3773803376	24	5.170212766	0.7978723404	0.4255319149	-7.265957447	-1.744680851	9.3829787234	1
12	37	2	1	20	0.0952627186	0.0496857621	24	5.170212766	0.7978723404	0.4255319149	-7.265957447	-1.744680851	9.3829787234	1
12	38	1	1	10	-0.054343196	0.2084653651	24	5.170212766	0.7978723404	0.4255319149	-7.265957447	-1.744680851	9.3829787234	1
12	39	2	2	40	-0.445171404	-0.654835427	24	5.170212766	0.7978723404	0.4255319149	-7.265957447	-1.744680851	9.3829787234	1
12	40	1	2	30	-0.021619569	0.1991589149	24	5.170212766	0.7978723404	0.4255319149	-7.265957447	-1.744680851	9.3829787234	1
12	41	2	2	40	-0.002040878	0.2936836836	24	5.170212766	0.7978723404	0.4255319149	-7.265957447	-1.744680851	9.3829787234	1
12	42	1	1	10	0.1395219475	0.4885342382	24	5.170212766	0.7978723404	0.4255319149	-7.265957447	-1.744680851	9.3829787234	1
12	43	2	1	20	0.0058742976	0.1795184156	24	5.170212766	0.7978723404	0.4255319149	-7.265957447	-1.744680851	9.3829787234	1
12	44	1	2	30	-0.085643328	0.0940279618	24	5.170212766	0.7978723404	0.4255319149	-7.265957447	-1.744680851	9.3829787234	1
12	45	2	2	40	0.0082648398	-0.025886734	24	5.170212766	0.7978723404	0.4255319149	-7.265957447	-1.744680851	9.3829787234	1
12	46	2	1	20	-0.065423869	0.0711967957	24	5.170212766	0.7978723404	0.4255319149	-7.265957447	-1.744680851	9.3829787234	1
12	47	1	1	10	-0.042061469	0.0894410846	24	5.170212766	0.7978723404	0.4255319149	-7.265957447	-1.744680851	9.3829787234	1
12	48	1	2	30	0.0922142862	0.341419615	24	5.170212766	0.7978723404	0.4255319149	-7.265957447	-1.744680851	9.3829787234	1
12	49	2	1	20	0.0291824459	-0.064537926	24	5.170212766	0.7978723404	0.4255319149	-7.265957447	-1.744680851	9.3829787234	1
12	50	1	1	10	-0.045595181	0.1306197959	24	5.170212766	0.7978723404	0.4255319149	-7.265957447	-1.744680851	9.3829787234	1
12	51	2	2	40	0.0303995619	0.0165466279	24	5.170212766	0.7978723404	0.4255319149	-7.265957447	-1.744680851	9.3829787234	1
12	52	1	2	30	-0.082032313	0.0167201283	24	5.170212766	0.7978723404	0.4255319149	-7.265957447	-1.744680851	9.3829787234	1
12	53	2	2	40	-0.016978207	0.3840144056	24	5.170212766	0.7978723404	0.4255319149	-7.265957447	-1.744680851	9.3829787234	1
12	54	2	1	20	-0.055381483	0.0845885824	24	5.170212766	0.7978723404	0.4255319149	-7.265957447	-1.744680851	9.3829787234	1
12	55	1	2	30	-0.131436201	-0.088014507	24	5.170212766	0.7978723404	0.4255319149	-7.265957447	-1.744680851	9.3829787234	1
12	56	1	1	10	-0.013854148	0.005372478	24	5.170212766	0.7978723404	0.4255319149	-7.265957447	-1.744680851	9.3829787234	1
12	57	2	1	20	-0.108749657	-0.069414771	24	5.170212766	0.7978723404	0.4255319149	-7.265957447	-1.744680851	9.3829787234	1
12	58	1	1	10	0.0406380163	0.0432719175	24	5.170212766	0.7978723404	0.4255319149	-7.265957447	-1.744680851	9.3829787234	1
12	59	2	2	40	0.1417031902	0.0119387838	24	5.170212766	0.7978723404	0.4255319149	-7.265957447	-1.744680851	9.3829787234	1
12	60	1	2	30	0.0648545311	0.0200180242	24	5.170212766	0.7978723404	0.4255319149	-7.265957447	-1.744680851	9.3829787234	1
13	1	2	1	20	-0.130122329	0.0028557382	24	-0.829787234	-41.20212766	-10.57446809	-10.26595745	-8.744680851	-11.61702128	1
13	2	1	2	30	-0.178720516	-0.018539475	24	-0.829787234	-41.20212766	-10.57446809	-10.26595745	-8.744680851	-11.61702128	1
13	3	2	2	40	-0.206899821	-0.13109453	24	-0.829787234	-41.20212766	-10.57446809	-10.26595745	-8.744680851	-11.61702128	1
13	4	2	1	20	-0.045703115	0.0608220306	24	-0.829787234	-41.20212766	-10.57446809	-10.26595745	-8.744680851	-11.61702128	1
13	5	1	1	10	0.058745267	0.0014546313	24	-0.829787234	-41.20212766	-10.57446809	-10.26595745	-8.744680851	-11.61702128	1
13	6	1	2	30	-0.27989797	0.0968384073	24	-0.829787234	-41.20212766	-10.57446809	-10.26595745	-8.744680851	-11.61702128	1
13	7	2	1	20	-0.067925782	0.0014451597	24	-0.829787234	-41.20212766	-10.57446809	-10.26595745	-8.744680851	-11.61702128	1
13	8	1	1	10	-0.104562116	0.0507288611	24	-0.829787234	-41.20212766	-10.57446809	-10.26595745	-8.744680851	-11.61702128	1
13	9	2	2	40	-0.085597541	-0.011722816	24	-0.829787234	-41.20212766	-10.57446809	-10.26595745	-8.744680851	-11.61702128	1
13	10	1	2	30	-0.111961529	0.2561582353	24	-0.829787234	-41.20212766	-10.57446809	-10.26595745	-8.744680851	-11.61702128	1
13	11	2	2	40	-0.209016432	-0.097824987	24	-0.829787234	-41.20212766	-10.57446809	-10.26595745	-8.744680851	-11.61702128	1
13	12	2	1	20	-0.255621016	-0.018213987	24	-0.829787234	-41.20212766	-10.57446809	-10.26595745	-8.744680851	-11.61702128	1
13	13	1	2	30	-0.007873273	0.0706030798	24	-0.829787234	-41.20212766	-10.57446809	-10.26595745	-8.744680851	-11.61702128	1
13	14	1	1	10	0.0948879592	-0.113395127	24	-0.829787234	-41.20212766	-10.57446809	-10.26595745	-8.744680851	-11.61702128	1
13	15	2	1	20	0.1275734746	0.0246380196	24	-0.829787234	-41.20212766	-10.57446809	-10.26595745	-8.744680851	-11.61702128	1
13	16	1	1	10	-0.06321576	0.0521216663	24	-0.829787234	-41.20212766	-10.57446809	-10.26595745	-8.744680851	-11.61702128	1
13	17	2	2	40	-0.308219575	-0.076849508	24	-0.829787234	-41.20212766	-10.57446809	-10.26595745	-8.744680851	-11.61702128	1
13	18	1	2	30	-0.434083252	-0.025471582	24	-0.829787234	-41.20212766	-10.57446809	-10.26595745	-8.744680851	-11.61702128	1
13	19	2	2	40	0.0135175819	0.0052460225	24	-0.829787234	-41.20212766	-10.57446809	-10.26595745	-8.744680851	-11.61702128	1
13	20	1	1	10	0.2851158063	-0.266365275	24	-0.829787234	-41.20212766	-10.57446809	-10.26595745	-8.744680851	-11.61702128	1
13	21	2	1	20	0.0755721623	-0.025698128	24	-0.829787234	-41.20212766	-10.57446809	-10.26595745	-8.744680851	-11.61702128	1
13	22	1	2	30	-0.074561255	0.0454712387	24	-0.829787234	-41.20212766	-10.57446809	-10.26595745	-8.744680851	-11.61702128	1
13	23	2	2	40	-0.338658953	-0.048731204	24	-0.829787234	-41.20212766	-10.57446809	-10.26595745	-8.744680851	-11.61702128	1
13	24	2	1	20	0.2835979689	-0.111226412	24	-0.829787234	-41.20212766	-10.57446809	-10.26595745	-8.744680851	-11.61702128	1
13	25	1	1	10	0.4351337491	0.1619729429	24	-0.829787234	-41.20212766	-10.57446809	-10.26595745	-8.744680851	-11.61702128	1
13	26	1	2	30	-0.220776416	-0.304892921	24	-0.829787234	-41.20212766	-10.57446809	-10.26595745	-8.744680851	-11.61702128	1
13	27	2	1	20	0.2308780764	0.2168469222	24	-0.829787234	-41.20212766	-10.57446809	-10.26595745	-8.744680851	-11.61702128	1
13	28	1	1	10	-0.201024125	0.1508849022	24	-0.829787234	-41.20212766	-10.57446809	-10.26595745	-8.744680851	-11.61702128	1
13	29	2	2	40	-0.829836454	-0.148306265	24	-0.829787234	-41.20212766	-10.57446809	-10.26595745	-8.744680851	-11.61702128	1
13	30	1	2	30	-0.30265329	-0.054496747	24	-0.829787234	-41.20212766	-10.57446809	-10.26595745	-8.744680851	-11.61702128	1
13	31	2	2	40	-1.06683504	-0.115963178	24	-0.829787234	-41.20212766	-10.57446809	-10.26595745	-8.744680851	-11.61702128	1
13	32	1	1	10	-0.400853877	-0.00480401	24	-0.829787234	-41.20212766	-10.57446809	-10.26595745	-8.744680851	-11.61702128	1
13	33	2	2	40	0.0371600079	-0.172830565	24	-0.829787234	-41.20212766	-10.57446809	-10.26595745	-8.744680851	-11.61702128	1
13	34	2	1	20	-0.122458585	-0.549522683	24	-0.829787234	-41.20212766	-10.57446809	-10.26595745	-8.744680851	-11.61702128	1
13	35	1	2	30	0.0413131796	-0.10300946	24	-0.829787234	-41.20212766	-10.57446809	-10.26595745	-8.744680851	-11.61702128	1
13	36	1	1	10	0.2784698451	0.1128194503	24	-0.829787234	-41.20212766	-10.57446809	-10.26595745	-8.744680851	-11.61702128	1
13	37	2	1	20	0.2915300015	-0.042189346	24	-0.829787234	-41.20212766	-10.57446809	-10.26595745	-8.744680851	-11.61702128	1
13	38	1	1	10	-0.087184023	-0.026555589	24	-0.829787234	-41.20212766	-10.57446809	-10.26595745	-8.744680851	-11.61702128	1
13	39	2	2	40	0.1591785904	0.167727638	24	-0.829787234	-41.20212766	-10.57446809	-10.26595745	-8.744680851	-11.61702128	1
13	40	1	2	30	-0.154482381	-0.083093253	24	-0.829787234	-41.20212766	-10.57446809	-10.26595745	-8.744680851	-11.61702128	1
13	41	2	2	40	0.0490016103	-0.285851365	24	-0.829787234	-41.20212766	-10.57446809	-10.26595745	-8.744680851	-11.61702128	1
13	42	1	1	10	0.3268313203	0.2023898029	24	-0.829787234	-41.20212766	-10.57446809	-10.26595745	-8.744680851	-11.61702128	1
13	43	2	1	20	-0.150743853	0.0614580049	24	-0.829787234	-41.20212766	-10.57446809	-10.26595745	-8.744680851	-11.61702128	1
13	44	1	2	30	0.0472683418	0.0141945908	24	-0.829787234	-41.20212766	-10.57446809	-10.26595745	-8.744680851	-11.61702128	1
13	45	2	2	40	0.0131263846	0.4890418665	24	-0.829787234	-41.20212766	-10.57446809	-10.26595745	-8.744680851	-11.61702128	1
13	46	2	1	20	0.5405293128	0.1876865892	24	-0.829787234	-41.20212766	-10.57446809	-10.26595745	-8.744680851	-11.61702128	1
13	47	1	1	10	0.4314361595	-0.007699704	24	-0.829787234	-41.20212766	-10.57446809	-10.26595745	-8.744680851	-11.61702128	1
13	48	1	2	30	0.0245383847	-0.020348844	24	-0.829787234	-41.20212766	-10.57446809	-10.26595745	-8.744680851	-11.61702128	1
13	49	2	1	20	-0.350857536	0.0442442961	24	-0.829787234	-41.20212766	-10.57446809	-10.26595745	-8.744680851	-11.61702128	1
13	50	1	1	10	-0.488701422	-0.188871551	24	-0.829787234	-41.20212766	-10.57446809	-10.26595745	-8.744680851	-11.61702128	1
13	51	2	2	40	-0.11467654	-0.000312774	24	-0.829787234	-41.20212766	-10.57446809	-10.26595745	-8.744680851	-11.61702128	1
13	52	1	2	30	-1.466095907	-0.121479956	24	-0.829787234	-41.20212766	-10.57446809	-10.26595745	-8.744680851	-11.61702128	1
13	53	2	2	40	0.0878887163	-0.024375783	24	-0.829787234	-41.20212766	-10.57446809	-10.26595745	-8.744680851	-11.61702128	1
13	54	2	1	20	0.1882217806	-0.000405999	24	-0.829787234	-41.20212766	-10.57446809	-10.26595745	-8.744680851	-11.61702128	1
13	55	1	2	30	-0.261107674	0.0408436105	24	-0.829787234	-41.20212766	-10.57446809	-10.26595745	-8.744680851	-11.61702128	1
13	56	1	1	10	-0.736837759	-0.039525877	24	-0.829787234	-41.20212766	-10.57446809	-10.26595745	-8.744680851	-11.61702128	1
13	57	2	1	20	-1.010020369	-0.113869471	24	-0.829787234	-41.20212766	-10.57446809	-10.26595745	-8.744680851	-11.61702128	1
13	58	1	1	10	0.0346276756	0.0900170811	24	-0.829787234	-41.20212766	-10.57446809	-10.26595745	-8.744680851	-11.61702128	1
13	59	2	2	40	0.9019328652	0.1525534975	24	-0.829787234	-41.20212766	-10.57446809	-10.26595745	-8.744680851	-11.61702128	1
13	60	1	2	30	-0.328265609	-0.050992175	24	-0.829787234	-41.20212766	-10.57446809	-10.26595745	-8.744680851	-11.61702128	1
14	1	2	1	20	0.0147579224	0.6060217212	23	-1.829787234	2.7978723404	7.4255319149	-0.265957447	3.2553191489	-7.617021277	1
14	2	1	2	30	-0.20028085	1.2227335908	23	-1.829787234	2.7978723404	7.4255319149	-0.265957447	3.2553191489	-7.617021277	1
14	3	2	2	40	0.0236460798	-0.046243198	23	-1.829787234	2.7978723404	7.4255319149	-0.265957447	3.2553191489	-7.617021277	1
14	4	2	1	20	0.2333790281	-0.020544058	23	-1.829787234	2.7978723404	7.4255319149	-0.265957447	3.2553191489	-7.617021277	1
14	5	1	1	10	0.0542127745	1.4758406574	23	-1.829787234	2.7978723404	7.4255319149	-0.265957447	3.2553191489	-7.617021277	1
14	6	1	2	30	-0.019336532	1.6948665132	23	-1.829787234	2.7978723404	7.4255319149	-0.265957447	3.2553191489	-7.617021277	1
14	7	2	1	20	0.3194424239	-0.506534661	23	-1.829787234	2.7978723404	7.4255319149	-0.265957447	3.2553191489	-7.617021277	1
14	8	1	1	10	-0.087023675	1.6980681544	23	-1.829787234	2.7978723404	7.4255319149	-0.265957447	3.2553191489	-7.617021277	1
14	9	2	2	40	0.659866917	-0.494436394	23	-1.829787234	2.7978723404	7.4255319149	-0.265957447	3.2553191489	-7.617021277	1
14	10	1	2	30	-0.264015435	1.6674232483	23	-1.829787234	2.7978723404	7.4255319149	-0.265957447	3.2553191489	-7.617021277	1
14	11	2	2	40	0.602429211	-0.672143029	23	-1.829787234	2.7978723404	7.4255319149	-0.265957447	3.2553191489	-7.617021277	1
14	12	2	1	20	0.4254280724	0.0263846166	23	-1.829787234	2.7978723404	7.4255319149	-0.265957447	3.2553191489	-7.617021277	1
14	13	1	2	30	-0.437215895	1.6626726736	23	-1.829787234	2.7978723404	7.4255319149	-0.265957447	3.2553191489	-7.617021277	1
14	14	1	1	10	-0.147699413	0.9172063473	23	-1.829787234	2.7978723404	7.4255319149	-0.265957447	3.2553191489	-7.617021277	1
14	15	2	1	20	0.2575292878	-1.321521595	23	-1.829787234	2.7978723404	7.4255319149	-0.265957447	3.2553191489	-7.617021277	1
14	16	1	1	10	0.1642062891	1.0986505111	23	-1.829787234	2.7978723404	7.4255319149	-0.265957447	3.2553191489	-7.617021277	1
14	17	2	2	40	-0.080782237	0.7036899881	23	-1.829787234	2.7978723404	7.4255319149	-0.265957447	3.2553191489	-7.617021277	1
14	18	1	2	30	-0.185293856	1.7688757973	23	-1.829787234	2.7978723404	7.4255319149	-0.265957447	3.2553191489	-7.617021277	1
14	19	2	2	40	0.5025053542	-0.035766434	23	-1.829787234	2.7978723404	7.4255319149	-0.265957447	3.2553191489	-7.617021277	1
14	20	1	1	10	-0.084841325	1.5998759654	23	-1.829787234	2.7978723404	7.4255319149	-0.265957447	3.2553191489	-7.617021277	1
14	21	2	1	20	0.3089475834	-0.017500031	23	-1.829787234	2.7978723404	7.4255319149	-0.265957447	3.2553191489	-7.617021277	1
14	22	1	2	30	-0.265421805	1.5651004525	23	-1.829787234	2.7978723404	7.4255319149	-0.265957447	3.2553191489	-7.617021277	1
14	23	2	2	40	0.7369028096	0.995758375	23	-1.829787234	2.7978723404	7.4255319149	-0.265957447	3.2553191489	-7.617021277	1
14	24	2	1	20	0.5854186822	0.0176072557	23	-1.829787234	2.7978723404	7.4255319149	-0.265957447	3.2553191489	-7.617021277	1
14	25	1	1	10	0.2943984649	1.4658502289	23	-1.829787234	2.7978723404	7.4255319149	-0.265957447	3.2553191489	-7.617021277	1
14	26	1	2	30	-0.180282144	1.260635067	23	-1.829787234	2.7978723404	7.4255319149	-0.265957447	3.2553191489	-7.617021277	1
14	27	2	1	20	0.0411608353	-0.21719965	23	-1.829787234	2.7978723404	7.4255319149	-0.265957447	3.2553191489	-7.617021277	1
14	28	1	1	10	-0.090500606	0.1097395106	23	-1.829787234	2.7978723404	7.4255319149	-0.265957447	3.2553191489	-7.617021277	1
14	29	2	2	40	0.696983678	-0.132393285	23	-1.829787234	2.7978723404	7.4255319149	-0.265957447	3.2553191489	-7.617021277	1
14	30	1	2	30	0.2360105347	1.5557542207	23	-1.829787234	2.7978723404	7.4255319149	-0.265957447	3.2553191489	-7.617021277	1
14	31	2	2	40	0.6847290959	0.1567257318	23	-1.829787234	2.7978723404	7.4255319149	-0.265957447	3.2553191489	-7.617021277	1
14	32	1	1	10	-0.11619066	1.1235026831	23	-1.829787234	2.7978723404	7.4255319149	-0.265957447	3.2553191489	-7.617021277	1
14	33	2	2	40	0.435421656	0.9951696266	23	-1.829787234	2.7978723404	7.4255319149	-0.265957447	3.2553191489	-7.617021277	1
14	34	2	1	20	-0.093318642	0.2021796521	23	-1.829787234	2.7978723404	7.4255319149	-0.265957447	3.2553191489	-7.617021277	1
14	35	1	2	30	0.4294401456	0.4783561758	23	-1.829787234	2.7978723404	7.4255319149	-0.265957447	3.2553191489	-7.617021277	1
14	36	1	1	10	-0.015995258	1.447042052	23	-1.829787234	2.7978723404	7.4255319149	-0.265957447	3.2553191489	-7.617021277	1
14	37	2	1	20	0.1836421062	0.3129941998	23	-1.829787234	2.7978723404	7.4255319149	-0.265957447	3.2553191489	-7.617021277	1
14	38	1	1	10	0.0497933093	1.4649750069	23	-1.829787234	2.7978723404	7.4255319149	-0.265957447	3.2553191489	-7.617021277	1
14	39	2	2	40	0.7319030553	-0.050257831	23	-1.829787234	2.7978723404	7.4255319149	-0.265957447	3.2553191489	-7.617021277	1
14	40	1	2	30	-0.686305698	-0.092050521	23	-1.829787234	2.7978723404	7.4255319149	-0.265957447	3.2553191489	-7.617021277	1
14	41	2	2	40	-0.065043619	-0.159236377	23	-1.829787234	2.7978723404	7.4255319149	-0.265957447	3.2553191489	-7.617021277	1
14	42	1	1	10	0.0700851189	1.9880131047	23	-1.829787234	2.7978723404	7.4255319149	-0.265957447	3.2553191489	-7.617021277	1
14	43	2	1	20	0.5775951303	-0.271635725	23	-1.829787234	2.7978723404	7.4255319149	-0.265957447	3.2553191489	-7.617021277	1
14	44	1	2	30	-0.046164912	1.3910315756	23	-1.829787234	2.7978723404	7.4255319149	-0.265957447	3.2553191489	-7.617021277	1
14	45	2	2	40	-0.291361232	-0.168360283	23	-1.829787234	2.7978723404	7.4255319149	-0.265957447	3.2553191489	-7.617021277	1
14	46	2	1	20	0.4635142106	0.134453249	23	-1.829787234	2.7978723404	7.4255319149	-0.265957447	3.2553191489	-7.617021277	1
14	47	1	1	10	0.0358495074	1.846124311	23	-1.829787234	2.7978723404	7.4255319149	-0.265957447	3.2553191489	-7.617021277	1
14	48	1	2	30	0.2204382912	1.7174278792	23	-1.829787234	2.7978723404	7.4255319149	-0.265957447	3.2553191489	-7.617021277	1
14	49	2	1	20	0.7707833853	0.3772131915	23	-1.829787234	2.7978723404	7.4255319149	-0.265957447	3.2553191489	-7.617021277	1
14	50	1	1	10	-0.127282575	1.8732980166	23	-1.829787234	2.7978723404	7.4255319149	-0.265957447	3.2553191489	-7.617021277	1
14	51	2	2	40	0.4273289591	0.0927016003	23	-1.829787234	2.7978723404	7.4255319149	-0.265957447	3.2553191489	-7.617021277	1
14	52	1	2	30	-0.075759002	1.0748989417	23	-1.829787234	2.7978723404	7.4255319149	-0.265957447	3.2553191489	-7.617021277	1
14	53	2	2	40	1.1768316942	1.2527774058	23	-1.829787234	2.7978723404	7.4255319149	-0.265957447	3.2553191489	-7.617021277	1
14	54	2	1	20	0.7251773973	-0.066871994	23	-1.829787234	2.7978723404	7.4255319149	-0.265957447	3.2553191489	-7.617021277	1
14	55	1	2	30	0.1578306767	1.9990952268	23	-1.829787234	2.7978723404	7.4255319149	-0.265957447	3.2553191489	-7.617021277	1
14	56	1	1	10	0.040225801	0.9198009288	23	-1.829787234	2.7978723404	7.4255319149	-0.265957447	3.2553191489	-7.617021277	1
14	57	2	1	20	0.1589277061	-1.055278855	23	-1.829787234	2.7978723404	7.4255319149	-0.265957447	3.2553191489	-7.617021277	1
14	58	1	1	10	-0.258042193	1.938931362	23	-1.829787234	2.7978723404	7.4255319149	-0.265957447	3.2553191489	-7.617021277	1
14	59	2	2	40	0.4765092343	0.2190247951	23	-1.829787234	2.7978723404	7.4255319149	-0.265957447	3.2553191489	-7.617021277	1
14	60	1	2	30	-0.134572621	1.6254770289	23	-1.829787234	2.7978723404	7.4255319149	-0.265957447	3.2553191489	-7.617021277	1
15	1	2	1	20	0.0020174441	-0.24094724	25	-2.829787234	-25.20212766	-9.574468085	-3.265957447	-7.744680851	-4.617021277	1
15	2	1	2	30	0.2031125821	0.0097348011	25	-2.829787234	-25.20212766	-9.574468085	-3.265957447	-7.744680851	-4.617021277	1
15	3	2	2	40	0.0860449928	0.0047907959	25	-2.829787234	-25.20212766	-9.574468085	-3.265957447	-7.744680851	-4.617021277	1
15	4	2	1	20	-0.062961799	-0.041158183	25	-2.829787234	-25.20212766	-9.574468085	-3.265957447	-7.744680851	-4.617021277	1
15	5	1	1	10	0.1471550859	-0.009903064	25	-2.829787234	-25.20212766	-9.574468085	-3.265957447	-7.744680851	-4.617021277	1
15	6	1	2	30	0.2147945047	0.086639103	25	-2.829787234	-25.20212766	-9.574468085	-3.265957447	-7.744680851	-4.617021277	1
15	7	2	1	20	-0.017779396	-0.034308493	25	-2.829787234	-25.20212766	-9.574468085	-3.265957447	-7.744680851	-4.617021277	1
15	8	1	1	10	-0.139087224	-0.023965166	25	-2.829787234	-25.20212766	-9.574468085	-3.265957447	-7.744680851	-4.617021277	1
15	9	2	2	40	-0.037271858	0.0196635838	25	-2.829787234	-25.20212766	-9.574468085	-3.265957447	-7.744680851	-4.617021277	1
15	10	1	2	30	-0.156661192	-0.048176078	25	-2.829787234	-25.20212766	-9.574468085	-3.265957447	-7.744680851	-4.617021277	1
15	11	2	2	40	-0.120693352	-0.013443711	25	-2.829787234	-25.20212766	-9.574468085	-3.265957447	-7.744680851	-4.617021277	1
15	12	2	1	20	-0.026842958	-0.04406325	25	-2.829787234	-25.20212766	-9.574468085	-3.265957447	-7.744680851	-4.617021277	1
15	13	1	2	30	-0.14483622	-0.26722869	25	-2.829787234	-25.20212766	-9.574468085	-3.265957447	-7.744680851	-4.617021277	1
15	14	1	1	10	0.0964562386	0.0509631052	25	-2.829787234	-25.20212766	-9.574468085	-3.265957447	-7.744680851	-4.617021277	1
15	15	2	1	20	-0.088409876	-0.04833024	25	-2.829787234	-25.20212766	-9.574468085	-3.265957447	-7.744680851	-4.617021277	1
15	16	1	1	10	0.2665752081	0.0791894697	25	-2.829787234	-25.20212766	-9.574468085	-3.265957447	-7.744680851	-4.617021277	1
15	17	2	2	40	-0.016710635	-0.00992331	25	-2.829787234	-25.20212766	-9.574468085	-3.265957447	-7.744680851	-4.617021277	1
15	18	1	2	30	0.0516368998	-0.119720826	25	-2.829787234	-25.20212766	-9.574468085	-3.265957447	-7.744680851	-4.617021277	1
15	19	2	2	40	-0.013933945	-0.043818171	25	-2.829787234	-25.20212766	-9.574468085	-3.265957447	-7.744680851	-4.617021277	1
15	20	1	1	10	0.0732952586	0.0580577222	25	-2.829787234	-25.20212766	-9.574468085	-3.265957447	-7.744680851	-4.617021277	1
15	21	2	1	20	0.0351182114	0.0723220554	25	-2.829787234	-25.20212766	-9.574468085	-3.265957447	-7.744680851	-4.617021277	1
15	22	1	2	30	-0.027969709	-0.340898679	25	-2.829787234	-25.20212766	-9.574468085	-3.265957447	-7.744680851	-4.617021277	1
15	23	2	2	40	0.053114463	0.0155675521	25	-2.829787234	-25.20212766	-9.574468085	-3.265957447	-7.744680851	-4.617021277	1
15	24	2	1	20	0.0465125905	-0.011405966	25	-2.829787234	-25.20212766	-9.574468085	-3.265957447	-7.744680851	-4.617021277	1
15	25	1	1	10	0.0271804068	-0.010428917	25	-2.829787234	-25.20212766	-9.574468085	-3.265957447	-7.744680851	-4.617021277	1
15	26	1	2	30	-0.135579829	-0.102253811	25	-2.829787234	-25.20212766	-9.574468085	-3.265957447	-7.744680851	-4.617021277	1
15	27	2	1	20	0.0177844887	-0.036115313	25	-2.829787234	-25.20212766	-9.574468085	-3.265957447	-7.744680851	-4.617021277	1
15	28	1	1	10	0.0267915832	-0.536541946	25	-2.829787234	-25.20212766	-9.574468085	-3.265957447	-7.744680851	-4.617021277	1
15	29	2	2	40	-0.038158781	0.0515116475	25	-2.829787234	-25.20212766	-9.574468085	-3.265957447	-7.744680851	-4.617021277	1
15	30	1	2	30	-0.100039269	-0.12845635	25	-2.829787234	-25.20212766	-9.574468085	-3.265957447	-7.744680851	-4.617021277	1
15	31	2	2	40	-0.171047428	-0.031659185	25	-2.829787234	-25.20212766	-9.574468085	-3.265957447	-7.744680851	-4.617021277	1
15	32	1	1	10	-0.044599963	-0.100768217	25	-2.829787234	-25.20212766	-9.574468085	-3.265957447	-7.744680851	-4.617021277	1
15	33	2	2	40	-0.109327329	-0.533512812	25	-2.829787234	-25.20212766	-9.574468085	-3.265957447	-7.744680851	-4.617021277	1
15	34	2	1	20	0.0107649452	-0.017279657	25	-2.829787234	-25.20212766	-9.574468085	-3.265957447	-7.744680851	-4.617021277	1
15	35	1	2	30	-0.062132977	-0.213669781	25	-2.829787234	-25.20212766	-9.574468085	-3.265957447	-7.744680851	-4.617021277	1
15	36	1	1	10	0.1121134492	0.0049060175	25	-2.829787234	-25.20212766	-9.574468085	-3.265957447	-7.744680851	-4.617021277	1
15	37	2	1	20	-0.008216465	0.0602041545	25	-2.829787234	-25.20212766	-9.574468085	-3.265957447	-7.744680851	-4.617021277	1
15	38	1	1	10	-0.208921494	0.192339211	25	-2.829787234	-25.20212766	-9.574468085	-3.265957447	-7.744680851	-4.617021277	1
15	39	2	2	40	-0.125286271	-0.17216378	25	-2.829787234	-25.20212766	-9.574468085	-3.265957447	-7.744680851	-4.617021277	1
15	40	1	2	30	-0.006637505	-0.507982686	25	-2.829787234	-25.20212766	-9.574468085	-3.265957447	-7.744680851	-4.617021277	1
15	41	2	2	40	-0.011059321	-0.356767857	25	-2.829787234	-25.20212766	-9.574468085	-3.265957447	-7.744680851	-4.617021277	1
15	42	1	1	10	-0.038546721	-0.007598073	25	-2.829787234	-25.20212766	-9.574468085	-3.265957447	-7.744680851	-4.617021277	1
15	43	2	1	20	-0.107071628	-0.00829484	25	-2.829787234	-25.20212766	-9.574468085	-3.265957447	-7.744680851	-4.617021277	1
15	44	1	2	30	-0.027143919	-0.076471862	25	-2.829787234	-25.20212766	-9.574468085	-3.265957447	-7.744680851	-4.617021277	1
15	45	2	2	40	-0.16937708	0.0346670022	25	-2.829787234	-25.20212766	-9.574468085	-3.265957447	-7.744680851	-4.617021277	1
15	46	2	1	20	0.2437110713	-0.029591123	25	-2.829787234	-25.20212766	-9.574468085	-3.265957447	-7.744680851	-4.617021277	1
15	47	1	1	10	-0.180004839	0.0451894344	25	-2.829787234	-25.20212766	-9.574468085	-3.265957447	-7.744680851	-4.617021277	1
15	48	1	2	30	0.0276172697	-0.071956021	25	-2.829787234	-25.20212766	-9.574468085	-3.265957447	-7.744680851	-4.617021277	1
15	49	2	1	20	-0.146664468	0.001510191	25	-2.829787234	-25.20212766	-9.574468085	-3.265957447	-7.744680851	-4.617021277	1
15	50	1	1	10	0.1162092094	0.003177381	25	-2.829787234	-25.20212766	-9.574468085	-3.265957447	-7.744680851	-4.617021277	1
15	51	2	2	40	0.1588168365	0.0792141533	25	-2.829787234	-25.20212766	-9.574468085	-3.265957447	-7.744680851	-4.617021277	1
15	52	1	2	30	0.1784701917	0.0480371694	25	-2.829787234	-25.20212766	-9.574468085	-3.265957447	-7.744680851	-4.617021277	1
15	53	2	2	40	-0.03774477	0.0334084665	25	-2.829787234	-25.20212766	-9.574468085	-3.265957447	-7.744680851	-4.617021277	1
15	54	2	1	20	-0.107269826	-0.018600408	25	-2.829787234	-25.20212766	-9.574468085	-3.265957447	-7.744680851	-4.617021277	1
15	55	1	2	30	0.085845242	0.0855585925	25	-2.829787234	-25.20212766	-9.574468085	-3.265957447	-7.744680851	-4.617021277	1
15	56	1	1	10	0.1813195323	0.043700376	25	-2.829787234	-25.20212766	-9.574468085	-3.265957447	-7.744680851	-4.617021277	1
15	57	2	1	20	-0.017011776	0.0581311469	25	-2.829787234	-25.20212766	-9.574468085	-3.265957447	-7.744680851	-4.617021277	1
15	58	1	1	10	0.0182040519	-0.008376338	25	-2.829787234	-25.20212766	-9.574468085	-3.265957447	-7.744680851	-4.617021277	1
15	59	2	2	40	-0.123853106	0.0429866951	25	-2.829787234	-25.20212766	-9.574468085	-3.265957447	-7.744680851	-4.617021277	1
15	60	1	2	30	0.0206368688	0.0190357109	25	-2.829787234	-25.20212766	-9.574468085	-3.265957447	-7.744680851	-4.617021277	1
16	1	2	1	20	0.055348742	-0.123052102	21	1.170212766	-9.20212766	-2.574468085	5.7340425532	-5.744680851	-6.617021277	1
16	2	1	2	30	-0.084989558	0.0112167888	21	1.170212766	-9.20212766	-2.574468085	5.7340425532	-5.744680851	-6.617021277	1
16	3	2	2	40	-0.02560142	-0.18518891	21	1.170212766	-9.20212766	-2.574468085	5.7340425532	-5.744680851	-6.617021277	1
16	4	2	1	20	-0.069528832	0.0032813195	21	1.170212766	-9.20212766	-2.574468085	5.7340425532	-5.744680851	-6.617021277	1
16	5	1	1	10	0.1306776097	0.0520199569	21	1.170212766	-9.20212766	-2.574468085	5.7340425532	-5.744680851	-6.617021277	1
16	6	1	2	30	0.0248730616	0.234885358	21	1.170212766	-9.20212766	-2.574468085	5.7340425532	-5.744680851	-6.617021277	1
16	7	2	1	20	0.0174654868	-0.095365683	21	1.170212766	-9.20212766	-2.574468085	5.7340425532	-5.744680851	-6.617021277	1
16	8	1	1	10	0.0173235112	-0.015044981	21	1.170212766	-9.20212766	-2.574468085	5.7340425532	-5.744680851	-6.617021277	1
16	9	2	2	40	-0.015865462	-0.19700972	21	1.170212766	-9.20212766	-2.574468085	5.7340425532	-5.744680851	-6.617021277	1
16	10	1	2	30	-0.062076473	0.0249100384	21	1.170212766	-9.20212766	-2.574468085	5.7340425532	-5.744680851	-6.617021277	1
16	11	2	2	40	0.196908422	0.004011364	21	1.170212766	-9.20212766	-2.574468085	5.7340425532	-5.744680851	-6.617021277	1
16	12	2	1	20	-0.077709993	-0.123306931	21	1.170212766	-9.20212766	-2.574468085	5.7340425532	-5.744680851	-6.617021277	1
16	13	1	2	30	-0.049720435	0.0703175188	21	1.170212766	-9.20212766	-2.574468085	5.7340425532	-5.744680851	-6.617021277	1
16	14	1	1	10	-0.000637533	0.0937357812	21	1.170212766	-9.20212766	-2.574468085	5.7340425532	-5.744680851	-6.617021277	1
16	15	2	1	20	0.0492698487	0.0014503924	21	1.170212766	-9.20212766	-2.574468085	5.7340425532	-5.744680851	-6.617021277	1
16	16	1	1	10	-0.159910504	0.2146335499	21	1.170212766	-9.20212766	-2.574468085	5.7340425532	-5.744680851	-6.617021277	1
16	17	2	2	40	-0.215288121	-0.086362506	21	1.170212766	-9.20212766	-2.574468085	5.7340425532	-5.744680851	-6.617021277	1
16	18	1	2	30	-0.160971429	0.2453505108	21	1.170212766	-9.20212766	-2.574468085	5.7340425532	-5.744680851	-6.617021277	1
16	19	2	2	40	0.0465732592	0.0686889638	21	1.170212766	-9.20212766	-2.574468085	5.7340425532	-5.744680851	-6.617021277	1
16	20	1	1	10	0.0208272443	-0.039606138	21	1.170212766	-9.20212766	-2.574468085	5.7340425532	-5.744680851	-6.617021277	1
16	21	2	1	20	0.0407724307	-0.040222438	21	1.170212766	-9.20212766	-2.574468085	5.7340425532	-5.744680851	-6.617021277	1
16	22	1	2	30	0.1501985778	0.1440981753	21	1.170212766	-9.20212766	-2.574468085	5.7340425532	-5.744680851	-6.617021277	1
16	23	2	2	40	-0.069647717	-0.246794787	21	1.170212766	-9.20212766	-2.574468085	5.7340425532	-5.744680851	-6.617021277	1
16	24	2	1	20	-0.044460383	0.0211617041	21	1.170212766	-9.20212766	-2.574468085	5.7340425532	-5.744680851	-6.617021277	1
16	25	1	1	10	0.0524440246	0.0303966562	21	1.170212766	-9.20212766	-2.574468085	5.7340425532	-5.744680851	-6.617021277	1
16	26	1	2	30	-0.027850039	0.0180950745	21	1.170212766	-9.20212766	-2.574468085	5.7340425532	-5.744680851	-6.617021277	1
16	27	2	1	20	0.0118117534	-0.088049257	21	1.170212766	-9.20212766	-2.574468085	5.7340425532	-5.744680851	-6.617021277	1
16	28	1	1	10	-0.064531256	0.1518778506	21	1.170212766	-9.20212766	-2.574468085	5.7340425532	-5.744680851	-6.617021277	1
16	29	2	2	40	0.1503191426	-0.07882551	21	1.170212766	-9.20212766	-2.574468085	5.7340425532	-5.744680851	-6.617021277	1
16	30	1	2	30	-0.001035951	0.0059405991	21	1.170212766	-9.20212766	-2.574468085	5.7340425532	-5.744680851	-6.617021277	1
16	31	2	2	40	0.1523375865	-0.014319853	21	1.170212766	-9.20212766	-2.574468085	5.7340425532	-5.744680851	-6.617021277	1
16	32	1	1	10	-0.165813289	0.0618653129	21	1.170212766	-9.20212766	-2.574468085	5.7340425532	-5.744680851	-6.617021277	1
16	33	2	2	40	0.2842629734	-0.087862548	21	1.170212766	-9.20212766	-2.574468085	5.7340425532	-5.744680851	-6.617021277	1
16	34	2	1	20	0.027894515	-0.093381282	21	1.170212766	-9.20212766	-2.574468085	5.7340425532	-5.744680851	-6.617021277	1
16	35	1	2	30	-0.011400806	0.1066860788	21	1.170212766	-9.20212766	-2.574468085	5.7340425532	-5.744680851	-6.617021277	1
16	36	1	1	10	0.1549503855	0.0073385167	21	1.170212766	-9.20212766	-2.574468085	5.7340425532	-5.744680851	-6.617021277	1
16	37	2	1	20	-0.219403843	-0.026162068	21	1.170212766	-9.20212766	-2.574468085	5.7340425532	-5.744680851	-6.617021277	1
16	38	1	1	10	0.045489246	0.2260293404	21	1.170212766	-9.20212766	-2.574468085	5.7340425532	-5.744680851	-6.617021277	1
16	39	2	2	40	-0.071949888	-0.006391414	21	1.170212766	-9.20212766	-2.574468085	5.7340425532	-5.744680851	-6.617021277	1
16	40	1	2	30	0.1528874759	0.0153221339	21	1.170212766	-9.20212766	-2.574468085	5.7340425532	-5.744680851	-6.617021277	1
16	41	2	2	40	0.0372558237	0.0155091191	21	1.170212766	-9.20212766	-2.574468085	5.7340425532	-5.744680851	-6.617021277	1
16	42	1	1	10	0.0399373961	-0.028373601	21	1.170212766	-9.20212766	-2.574468085	5.7340425532	-5.744680851	-6.617021277	1
16	43	2	1	20	0.0889442412	0.0482404691	21	1.170212766	-9.20212766	-2.574468085	5.7340425532	-5.744680851	-6.617021277	1
16	44	1	2	30	-0.098842108	0.0315710926	21	1.170212766	-9.20212766	-2.574468085	5.7340425532	-5.744680851	-6.617021277	1
16	45	2	2	40	-0.32264838	-0.110573118	21	1.170212766	-9.20212766	-2.574468085	5.7340425532	-5.744680851	-6.617021277	1
16	46	2	1	20	0.1696490957	-0.04156842	21	1.170212766	-9.20212766	-2.574468085	5.7340425532	-5.744680851	-6.617021277	1
16	47	1	1	10	0.157164681	-0.000656595	21	1.170212766	-9.20212766	-2.574468085	5.7340425532	-5.744680851	-6.617021277	1
16	48	1	2	30	0.0677799326	-0.107810332	21	1.170212766	-9.20212766	-2.574468085	5.7340425532	-5.744680851	-6.617021277	1
16	49	2	1	20	0.2776125928	-0.123578518	21	1.170212766	-9.20212766	-2.574468085	5.7340425532	-5.744680851	-6.617021277	1
16	50	1	1	10	0.0698356412	-0.016987746	21	1.170212766	-9.20212766	-2.574468085	5.7340425532	-5.744680851	-6.617021277	1
16	51	2	2	40	0.1372289775	0.1043656142	21	1.170212766	-9.20212766	-2.574468085	5.7340425532	-5.744680851	-6.617021277	1
16	52	1	2	30	-0.028523004	0.1030428757	21	1.170212766	-9.20212766	-2.574468085	5.7340425532	-5.744680851	-6.617021277	1
16	53	2	2	40	-0.082847126	-0.022533152	21	1.170212766	-9.20212766	-2.574468085	5.7340425532	-5.744680851	-6.617021277	1
16	54	2	1	20	0.0742254727	0.0532809161	21	1.170212766	-9.20212766	-2.574468085	5.7340425532	-5.744680851	-6.617021277	1
16	55	1	2	30	0.1272720858	-0.03472567	21	1.170212766	-9.20212766	-2.574468085	5.7340425532	-5.744680851	-6.617021277	1
16	56	1	1	10	-0.022892683	-0.083324604	21	1.170212766	-9.20212766	-2.574468085	5.7340425532	-5.744680851	-6.617021277	1
16	57	2	1	20	-0.204653047	-0.011586252	21	1.170212766	-9.20212766	-2.574468085	5.7340425532	-5.744680851	-6.617021277	1
16	58	1	1	10	0.0974097465	-0.008667868	21	1.170212766	-9.20212766	-2.574468085	5.7340425532	-5.744680851	-6.617021277	1
16	59	2	2	40	-0.231493062	-0.064851702	21	1.170212766	-9.20212766	-2.574468085	5.7340425532	-5.744680851	-6.617021277	1
16	60	1	2	30	0.0686259014	0.2323049085	21	1.170212766	-9.20212766	-2.574468085	5.7340425532	-5.744680851	-6.617021277	1
17	1	2	1	20	-0.072143381	0.0179617619	23	15.170212766	7.7978723404	-2.574468085	-2.265957447	1.2553191489	11.382978723	1
17	2	1	2	30	-0.682308602	0.1107864956	23	15.170212766	7.7978723404	-2.574468085	-2.265957447	1.2553191489	11.382978723	1
17	3	2	2	40	0.318488838	-0.071627632	23	15.170212766	7.7978723404	-2.574468085	-2.265957447	1.2553191489	11.382978723	1
17	4	2	1	20	-0.054030869	-0.060290511	23	15.170212766	7.7978723404	-2.574468085	-2.265957447	1.2553191489	11.382978723	1
17	5	1	1	10	-0.147464259	-0.074232417	23	15.170212766	7.7978723404	-2.574468085	-2.265957447	1.2553191489	11.382978723	1
17	6	1	2	30	-0.238053669	-0.035750694	23	15.170212766	7.7978723404	-2.574468085	-2.265957447	1.2553191489	11.382978723	1
17	7	2	1	20	-0.194969743	0.0848413026	23	15.170212766	7.7978723404	-2.574468085	-2.265957447	1.2553191489	11.382978723	1
17	8	1	1	10	-1.370875202	-0.611232046	23	15.170212766	7.7978723404	-2.574468085	-2.265957447	1.2553191489	11.382978723	1
17	9	2	2	40	0.0445876937	-0.002713916	23	15.170212766	7.7978723404	-2.574468085	-2.265957447	1.2553191489	11.382978723	1
17	10	1	2	30	-0.526621852	0.0347360605	23	15.170212766	7.7978723404	-2.574468085	-2.265957447	1.2553191489	11.382978723	1
17	11	2	2	40	0.2363181612	-0.110274307	23	15.170212766	7.7978723404	-2.574468085	-2.265957447	1.2553191489	11.382978723	1
17	12	2	1	20	0.1898246518	-0.068123632	23	15.170212766	7.7978723404	-2.574468085	-2.265957447	1.2553191489	11.382978723	1
17	13	1	2	30	-0.258777992	-0.02915146	23	15.170212766	7.7978723404	-2.574468085	-2.265957447	1.2553191489	11.382978723	1
17	14	1	1	10	-0.495523828	0.0954178712	23	15.170212766	7.7978723404	-2.574468085	-2.265957447	1.2553191489	11.382978723	1
17	15	2	1	20	0.0975720753	0.1136795068	23	15.170212766	7.7978723404	-2.574468085	-2.265957447	1.2553191489	11.382978723	1
17	16	1	1	10	-0.071282935	0.0379734471	23	15.170212766	7.7978723404	-2.574468085	-2.265957447	1.2553191489	11.382978723	1
17	17	2	2	40	0.1839717835	-0.135890825	23	15.170212766	7.7978723404	-2.574468085	-2.265957447	1.2553191489	11.382978723	1
17	18	1	2	30	-0.09247812	-0.007734148	23	15.170212766	7.7978723404	-2.574468085	-2.265957447	1.2553191489	11.382978723	1
17	19	2	2	40	0.0879093023	-0.082093225	23	15.170212766	7.7978723404	-2.574468085	-2.265957447	1.2553191489	11.382978723	1
17	20	1	1	10	-0.203462246	0.1133418452	23	15.170212766	7.7978723404	-2.574468085	-2.265957447	1.2553191489	11.382978723	1
17	21	2	1	20	0.204728491	0.0702754413	23	15.170212766	7.7978723404	-2.574468085	-2.265957447	1.2553191489	11.382978723	1
17	22	1	2	30	-0.662067178	-0.026922422	23	15.170212766	7.7978723404	-2.574468085	-2.265957447	1.2553191489	11.382978723	1
17	23	2	2	40	0.086471849	0.0957270028	23	15.170212766	7.7978723404	-2.574468085	-2.265957447	1.2553191489	11.382978723	1
17	24	2	1	20	-0.152652278	0.123880307	23	15.170212766	7.7978723404	-2.574468085	-2.265957447	1.2553191489	11.382978723	1
17	25	1	1	10	-0.28779564	0.1397086283	23	15.170212766	7.7978723404	-2.574468085	-2.265957447	1.2553191489	11.382978723	1
17	26	1	2	30	-0.267641757	-0.052081558	23	15.170212766	7.7978723404	-2.574468085	-2.265957447	1.2553191489	11.382978723	1
17	27	2	1	20	0.0401219658	0.0314650876	23	15.170212766	7.7978723404	-2.574468085	-2.265957447	1.2553191489	11.382978723	1
17	28	1	1	10	-0.233020251	-0.124376921	23	15.170212766	7.7978723404	-2.574468085	-2.265957447	1.2553191489	11.382978723	1
17	29	2	2	40	0.0322932126	0.2202090058	23	15.170212766	7.7978723404	-2.574468085	-2.265957447	1.2553191489	11.382978723	1
17	30	1	2	30	-0.467822686	0.1346687342	23	15.170212766	7.7978723404	-2.574468085	-2.265957447	1.2553191489	11.382978723	1
17	31	2	2	40	0.107627246	0.0823723834	23	15.170212766	7.7978723404	-2.574468085	-2.265957447	1.2553191489	11.382978723	1
17	32	1	1	10	-0.054252211	-0.011374268	23	15.170212766	7.7978723404	-2.574468085	-2.265957447	1.2553191489	11.382978723	1
17	33	2	2	40	-0.03388305	0.2265885422	23	15.170212766	7.7978723404	-2.574468085	-2.265957447	1.2553191489	11.382978723	1
17	34	2	1	20	-0.049377629	-0.001045194	23	15.170212766	7.7978723404	-2.574468085	-2.265957447	1.2553191489	11.382978723	1
17	35	1	2	30	-1.032265619	0.0783666696	23	15.170212766	7.7978723404	-2.574468085	-2.265957447	1.2553191489	11.382978723	1
17	36	1	1	10	-0.101947178	0.0439956164	23	15.170212766	7.7978723404	-2.574468085	-2.265957447	1.2553191489	11.382978723	1
17	37	2	1	20	0.0101435581	-0.03569512	23	15.170212766	7.7978723404	-2.574468085	-2.265957447	1.2553191489	11.382978723	1
17	38	1	1	10	-0.040912602	-0.043559259	23	15.170212766	7.7978723404	-2.574468085	-2.265957447	1.2553191489	11.382978723	1
17	39	2	2	40	-0.122801963	-0.037137254	23	15.170212766	7.7978723404	-2.574468085	-2.265957447	1.2553191489	11.382978723	1
17	40	1	2	30	-0.088294594	-0.017238327	23	15.170212766	7.7978723404	-2.574468085	-2.265957447	1.2553191489	11.382978723	1
17	41	2	2	40	-0.035869701	0.0594396401	23	15.170212766	7.7978723404	-2.574468085	-2.265957447	1.2553191489	11.382978723	1
17	42	1	1	10	-0.131021145	0.0027276223	23	15.170212766	7.7978723404	-2.574468085	-2.265957447	1.2553191489	11.382978723	1
17	43	2	1	20	0.205623714	0.1790114586	23	15.170212766	7.7978723404	-2.574468085	-2.265957447	1.2553191489	11.382978723	1
17	44	1	2	30	-0.090884669	0.092465548	23	15.170212766	7.7978723404	-2.574468085	-2.265957447	1.2553191489	11.382978723	1
17	45	2	2	40	-0.016748045	0.0398212714	23	15.170212766	7.7978723404	-2.574468085	-2.265957447	1.2553191489	11.382978723	1
17	46	2	1	20	0.0749298708	0.0465250904	23	15.170212766	7.7978723404	-2.574468085	-2.265957447	1.2553191489	11.382978723	1
17	47	1	1	10	-0.158688279	-0.109426875	23	15.170212766	7.7978723404	-2.574468085	-2.265957447	1.2553191489	11.382978723	1
17	48	1	2	30	-0.267440707	-0.024582732	23	15.170212766	7.7978723404	-2.574468085	-2.265957447	1.2553191489	11.382978723	1
17	49	2	1	20	0.0395682619	-0.001703423	23	15.170212766	7.7978723404	-2.574468085	-2.265957447	1.2553191489	11.382978723	1
17	50	1	1	10	-0.025923728	0.0451837744	23	15.170212766	7.7978723404	-2.574468085	-2.265957447	1.2553191489	11.382978723	1
17	51	2	2	40	0.0688860867	0.0711925545	23	15.170212766	7.7978723404	-2.574468085	-2.265957447	1.2553191489	11.382978723	1
17	52	1	2	30	-0.093721394	0.1759343789	23	15.170212766	7.7978723404	-2.574468085	-2.265957447	1.2553191489	11.382978723	1
17	53	2	2	40	0.124551715	0.0639337152	23	15.170212766	7.7978723404	-2.574468085	-2.265957447	1.2553191489	11.382978723	1
17	54	2	1	20	0.155692612	-0.061555273	23	15.170212766	7.7978723404	-2.574468085	-2.265957447	1.2553191489	11.382978723	1
17	55	1	2	30	-0.179101494	0.0538641865	23	15.170212766	7.7978723404	-2.574468085	-2.265957447	1.2553191489	11.382978723	1
17	56	1	1	10	-0.290774164	0.0141135662	23	15.170212766	7.7978723404	-2.574468085	-2.265957447	1.2553191489	11.382978723	1
17	57	2	1	20	-0.01602237	0.057142832	23	15.170212766	7.7978723404	-2.574468085	-2.265957447	1.2553191489	11.382978723	1
17	58	1	1	10	-0.133825717	0.0157993101	23	15.170212766	7.7978723404	-2.574468085	-2.265957447	1.2553191489	11.382978723	1
17	59	2	2	40	0.0666126463	0.0720831287	23	15.170212766	7.7978723404	-2.574468085	-2.265957447	1.2553191489	11.382978723	1
17	60	1	2	30	-0.420706878	0.0463682201	23	15.170212766	7.7978723404	-2.574468085	-2.265957447	1.2553191489	11.382978723	1
18	1	2	1	20	0.0284912451	-0.014492459	20	-3.829787234	9.7978723404	-1.574468085	4.7340425532	7.2553191489	-0.617021277	1
18	2	1	2	30	-0.022666766	0.0287427061	20	-3.829787234	9.7978723404	-1.574468085	4.7340425532	7.2553191489	-0.617021277	1
18	3	2	2	40	-0.026619506	-0.010738426	20	-3.829787234	9.7978723404	-1.574468085	4.7340425532	7.2553191489	-0.617021277	1
18	4	2	1	20	-0.030898997	-0.012836506	20	-3.829787234	9.7978723404	-1.574468085	4.7340425532	7.2553191489	-0.617021277	1
18	5	1	1	10	0.0621287121	0.002810038	20	-3.829787234	9.7978723404	-1.574468085	4.7340425532	7.2553191489	-0.617021277	1
18	6	1	2	30	-0.25877758	0.0014903975	20	-3.829787234	9.7978723404	-1.574468085	4.7340425532	7.2553191489	-0.617021277	1
18	7	2	1	20	0.0263357905	0.0278709839	20	-3.829787234	9.7978723404	-1.574468085	4.7340425532	7.2553191489	-0.617021277	1
18	8	1	1	10	-0.116069769	-0.012602037	20	-3.829787234	9.7978723404	-1.574468085	4.7340425532	7.2553191489	-0.617021277	1
18	9	2	2	40	0.0368574931	-0.002357559	20	-3.829787234	9.7978723404	-1.574468085	4.7340425532	7.2553191489	-0.617021277	1
18	10	1	2	30	-0.134270806	-0.00632475	20	-3.829787234	9.7978723404	-1.574468085	4.7340425532	7.2553191489	-0.617021277	1
18	11	2	2	40	0.0172885449	-0.040323561	20	-3.829787234	9.7978723404	-1.574468085	4.7340425532	7.2553191489	-0.617021277	1
18	12	2	1	20	0.0666224437	-0.007197336	20	-3.829787234	9.7978723404	-1.574468085	4.7340425532	7.2553191489	-0.617021277	1
18	13	1	2	30	-0.211064703	0.003202519	20	-3.829787234	9.7978723404	-1.574468085	4.7340425532	7.2553191489	-0.617021277	1
18	14	1	1	10	-0.268909126	-0.012861263	20	-3.829787234	9.7978723404	-1.574468085	4.7340425532	7.2553191489	-0.617021277	1
18	15	2	1	20	-0.018760769	0.0055627774	20	-3.829787234	9.7978723404	-1.574468085	4.7340425532	7.2553191489	-0.617021277	1
18	16	1	1	10	-0.213017279	0.0039071355	20	-3.829787234	9.7978723404	-1.574468085	4.7340425532	7.2553191489	-0.617021277	1
18	17	2	2	40	0.022739877	-0.002739186	20	-3.829787234	9.7978723404	-1.574468085	4.7340425532	7.2553191489	-0.617021277	1
18	18	1	2	30	-0.127958632	0.0018537587	20	-3.829787234	9.7978723404	-1.574468085	4.7340425532	7.2553191489	-0.617021277	1
18	19	2	2	40	0.1333601392	0.005102011	20	-3.829787234	9.7978723404	-1.574468085	4.7340425532	7.2553191489	-0.617021277	1
18	20	1	1	10	-0.146627466	0.0136648165	20	-3.829787234	9.7978723404	-1.574468085	4.7340425532	7.2553191489	-0.617021277	1
18	21	2	1	20	0.0277015388	-0.006837588	20	-3.829787234	9.7978723404	-1.574468085	4.7340425532	7.2553191489	-0.617021277	1
18	22	1	2	30	-0.177581504	-0.00098564	20	-3.829787234	9.7978723404	-1.574468085	4.7340425532	7.2553191489	-0.617021277	1
18	23	2	2	40	0.2047026799	-0.005802882	20	-3.829787234	9.7978723404	-1.574468085	4.7340425532	7.2553191489	-0.617021277	1
18	24	2	1	20	0.0065108432	-0.018403635	20	-3.829787234	9.7978723404	-1.574468085	4.7340425532	7.2553191489	-0.617021277	1
18	25	1	1	10	-0.118572078	0.0336993085	20	-3.829787234	9.7978723404	-1.574468085	4.7340425532	7.2553191489	-0.617021277	1
18	26	1	2	30	-0.298900089	-0.012092098	20	-3.829787234	9.7978723404	-1.574468085	4.7340425532	7.2553191489	-0.617021277	1
18	27	2	1	20	0.0296398652	-0.004725546	20	-3.829787234	9.7978723404	-1.574468085	4.7340425532	7.2553191489	-0.617021277	1
18	28	1	1	10	-0.011638221	-0.00780437	20	-3.829787234	9.7978723404	-1.574468085	4.7340425532	7.2553191489	-0.617021277	1
18	29	2	2	40	0.0152281828	0.0066622736	20	-3.829787234	9.7978723404	-1.574468085	4.7340425532	7.2553191489	-0.617021277	1
18	30	1	2	30	-0.045616756	-0.001263092	20	-3.829787234	9.7978723404	-1.574468085	4.7340425532	7.2553191489	-0.617021277	1
18	31	2	2	40	-0.005928702	0.0201713737	20	-3.829787234	9.7978723404	-1.574468085	4.7340425532	7.2553191489	-0.617021277	1
18	32	1	1	10	-0.129896677	-0.002767438	20	-3.829787234	9.7978723404	-1.574468085	4.7340425532	7.2553191489	-0.617021277	1
18	33	2	2	40	-0.057338908	-0.007467477	20	-3.829787234	9.7978723404	-1.574468085	4.7340425532	7.2553191489	-0.617021277	1
18	34	2	1	20	0.0435259511	-0.012251491	20	-3.829787234	9.7978723404	-1.574468085	4.7340425532	7.2553191489	-0.617021277	1
18	35	1	2	30	-0.129836058	0.026650512	20	-3.829787234	9.7978723404	-1.574468085	4.7340425532	7.2553191489	-0.617021277	1
18	36	1	1	10	-0.149541615	-0.000967995	20	-3.829787234	9.7978723404	-1.574468085	4.7340425532	7.2553191489	-0.617021277	1
18	37	2	1	20	-0.050027647	-0.004813586	20	-3.829787234	9.7978723404	-1.574468085	4.7340425532	7.2553191489	-0.617021277	1
18	38	1	1	10	-0.029300767	0.0346510679	20	-3.829787234	9.7978723404	-1.574468085	4.7340425532	7.2553191489	-0.617021277	1
18	39	2	2	40	-0.157847118	-0.006850989	20	-3.829787234	9.7978723404	-1.574468085	4.7340425532	7.2553191489	-0.617021277	1
18	40	1	2	30	-0.252603286	0.0243055366	20	-3.829787234	9.7978723404	-1.574468085	4.7340425532	7.2553191489	-0.617021277	1
18	41	2	2	40	0.1582146927	-0.014594052	20	-3.829787234	9.7978723404	-1.574468085	4.7340425532	7.2553191489	-0.617021277	1
18	42	1	1	10	-0.178760164	0.0168527045	20	-3.829787234	9.7978723404	-1.574468085	4.7340425532	7.2553191489	-0.617021277	1
18	43	2	1	20	0.0631911108	0.0210270888	20	-3.829787234	9.7978723404	-1.574468085	4.7340425532	7.2553191489	-0.617021277	1
18	44	1	2	30	-0.011230034	0.0113234926	20	-3.829787234	9.7978723404	-1.574468085	4.7340425532	7.2553191489	-0.617021277	1
18	45	2	2	40	-0.052768988	0.0076759384	20	-3.829787234	9.7978723404	-1.574468085	4.7340425532	7.2553191489	-0.617021277	1
18	46	2	1	20	-0.064506105	-0.00962687	20	-3.829787234	9.7978723404	-1.574468085	4.7340425532	7.2553191489	-0.617021277	1
18	47	1	1	10	0.0398687125	0.0128528545	20	-3.829787234	9.7978723404	-1.574468085	4.7340425532	7.2553191489	-0.617021277	1
18	48	1	2	30	-0.28443988	0.0076911267	20	-3.829787234	9.7978723404	-1.574468085	4.7340425532	7.2553191489	-0.617021277	1
18	49	2	1	20	-0.057262879	0.0196903842	20	-3.829787234	9.7978723404	-1.574468085	4.7340425532	7.2553191489	-0.617021277	1
18	50	1	1	10	0.0113015145	-0.01143891	20	-3.829787234	9.7978723404	-1.574468085	4.7340425532	7.2553191489	-0.617021277	1
18	51	2	2	40	-0.000274153	-0.00450009	20	-3.829787234	9.7978723404	-1.574468085	4.7340425532	7.2553191489	-0.617021277	1
18	52	1	2	30	-0.117650703	-0.005470955	20	-3.829787234	9.7978723404	-1.574468085	4.7340425532	7.2553191489	-0.617021277	1
18	53	2	2	40	0.1267297995	-0.009104498	20	-3.829787234	9.7978723404	-1.574468085	4.7340425532	7.2553191489	-0.617021277	1
18	54	2	1	20	-0.110666243	0.0010105317	20	-3.829787234	9.7978723404	-1.574468085	4.7340425532	7.2553191489	-0.617021277	1
18	55	1	2	30	-0.343726771	0.0069621576	20	-3.829787234	9.7978723404	-1.574468085	4.7340425532	7.2553191489	-0.617021277	1
18	56	1	1	10	-0.168854238	0.0044903763	20	-3.829787234	9.7978723404	-1.574468085	4.7340425532	7.2553191489	-0.617021277	1
18	57	2	1	20	0.0410058502	-0.012589393	20	-3.829787234	9.7978723404	-1.574468085	4.7340425532	7.2553191489	-0.617021277	1
18	58	1	1	10	-0.179761968	0.0085907493	20	-3.829787234	9.7978723404	-1.574468085	4.7340425532	7.2553191489	-0.617021277	1
18	59	2	2	40	-0.080738224	-0.012066072	20	-3.829787234	9.7978723404	-1.574468085	4.7340425532	7.2553191489	-0.617021277	1
18	60	1	2	30	-0.226260605	0.0062115337	20	-3.829787234	9.7978723404	-1.574468085	4.7340425532	7.2553191489	-0.617021277	1
19	1	2	1	20	0.0061956392	0.1714405949	21	-2.829787234	-10.20212766	7.4255319149	-5.265957447	-5.744680851	-6.617021277	1
19	2	1	2	30	0.0503105056	-0.062630119	21	-2.829787234	-10.20212766	7.4255319149	-5.265957447	-5.744680851	-6.617021277	1
19	3	2	2	40	0.0413904053	0.0539393617	21	-2.829787234	-10.20212766	7.4255319149	-5.265957447	-5.744680851	-6.617021277	1
19	4	2	1	20	-0.030986023	0.0306602316	21	-2.829787234	-10.20212766	7.4255319149	-5.265957447	-5.744680851	-6.617021277	1
19	5	1	1	10	-0.010685232	-0.678439044	21	-2.829787234	-10.20212766	7.4255319149	-5.265957447	-5.744680851	-6.617021277	1
19	6	1	2	30	0.0487131485	0.0231335413	21	-2.829787234	-10.20212766	7.4255319149	-5.265957447	-5.744680851	-6.617021277	1
19	7	2	1	20	-0.075682804	-0.029363702	21	-2.829787234	-10.20212766	7.4255319149	-5.265957447	-5.744680851	-6.617021277	1
19	8	1	1	10	-0.029877905	0.0638763126	21	-2.829787234	-10.20212766	7.4255319149	-5.265957447	-5.744680851	-6.617021277	1
19	9	2	2	40	0.0293184947	0.0810458132	21	-2.829787234	-10.20212766	7.4255319149	-5.265957447	-5.744680851	-6.617021277	1
19	10	1	2	30	0.0795342351	0.0176311833	21	-2.829787234	-10.20212766	7.4255319149	-5.265957447	-5.744680851	-6.617021277	1
19	11	2	2	40	-0.071475825	0.0844767023	21	-2.829787234	-10.20212766	7.4255319149	-5.265957447	-5.744680851	-6.617021277	1
19	12	2	1	20	0.2019954274	-0.040199313	21	-2.829787234	-10.20212766	7.4255319149	-5.265957447	-5.744680851	-6.617021277	1
19	13	1	2	30	0.0732452605	0.0808918654	21	-2.829787234	-10.20212766	7.4255319149	-5.265957447	-5.744680851	-6.617021277	1
19	14	1	1	10	-0.013366331	-0.001298785	21	-2.829787234	-10.20212766	7.4255319149	-5.265957447	-5.744680851	-6.617021277	1
19	15	2	1	20	-0.118636931	-0.05682473	21	-2.829787234	-10.20212766	7.4255319149	-5.265957447	-5.744680851	-6.617021277	1
19	16	1	1	10	0.1767459112	-0.094870394	21	-2.829787234	-10.20212766	7.4255319149	-5.265957447	-5.744680851	-6.617021277	1
19	17	2	2	40	-0.014698553	0.0082184165	21	-2.829787234	-10.20212766	7.4255319149	-5.265957447	-5.744680851	-6.617021277	1
19	18	1	2	30	-0.08344609	-0.04330958	21	-2.829787234	-10.20212766	7.4255319149	-5.265957447	-5.744680851	-6.617021277	1
19	19	2	2	40	-0.040586806	-0.112872806	21	-2.829787234	-10.20212766	7.4255319149	-5.265957447	-5.744680851	-6.617021277	1
19	20	1	1	10	0.070190709	0.0447538068	21	-2.829787234	-10.20212766	7.4255319149	-5.265957447	-5.744680851	-6.617021277	1
19	21	2	1	20	0.0661517998	0.1433148529	21	-2.829787234	-10.20212766	7.4255319149	-5.265957447	-5.744680851	-6.617021277	1
19	22	1	2	30	-0.166486761	-0.197331249	21	-2.829787234	-10.20212766	7.4255319149	-5.265957447	-5.744680851	-6.617021277	1
19	23	2	2	40	-0.116370983	-0.005048647	21	-2.829787234	-10.20212766	7.4255319149	-5.265957447	-5.744680851	-6.617021277	1
19	24	2	1	20	-0.110034439	0.0123697262	21	-2.829787234	-10.20212766	7.4255319149	-5.265957447	-5.744680851	-6.617021277	1
19	25	1	1	10	0.0392786915	-0.050183944	21	-2.829787234	-10.20212766	7.4255319149	-5.265957447	-5.744680851	-6.617021277	1
19	26	1	2	30	0.0999040901	0.053966298	21	-2.829787234	-10.20212766	7.4255319149	-5.265957447	-5.744680851	-6.617021277	1
19	27	2	1	20	-0.146309528	-0.167008354	21	-2.829787234	-10.20212766	7.4255319149	-5.265957447	-5.744680851	-6.617021277	1
19	28	1	1	10	0.2441460094	-0.023217616	21	-2.829787234	-10.20212766	7.4255319149	-5.265957447	-5.744680851	-6.617021277	1
19	29	2	2	40	-0.110284857	0.0241319218	21	-2.829787234	-10.20212766	7.4255319149	-5.265957447	-5.744680851	-6.617021277	1
19	30	1	2	30	-0.058375405	0.027936914	21	-2.829787234	-10.20212766	7.4255319149	-5.265957447	-5.744680851	-6.617021277	1
19	31	2	2	40	-0.086480626	-0.0365719	21	-2.829787234	-10.20212766	7.4255319149	-5.265957447	-5.744680851	-6.617021277	1
19	32	1	1	10	-0.002400955	-0.068748959	21	-2.829787234	-10.20212766	7.4255319149	-5.265957447	-5.744680851	-6.617021277	1
19	33	2	2	40	0.0879844218	-0.045190539	21	-2.829787234	-10.20212766	7.4255319149	-5.265957447	-5.744680851	-6.617021277	1
19	34	2	1	20	0.0167365973	-0.143721728	21	-2.829787234	-10.20212766	7.4255319149	-5.265957447	-5.744680851	-6.617021277	1
19	35	1	2	30	0.0224787522	-0.043515811	21	-2.829787234	-10.20212766	7.4255319149	-5.265957447	-5.744680851	-6.617021277	1
19	36	1	1	10	0.0482969011	0.2596530719	21	-2.829787234	-10.20212766	7.4255319149	-5.265957447	-5.744680851	-6.617021277	1
19	37	2	1	20	-0.069847141	0.0741117336	21	-2.829787234	-10.20212766	7.4255319149	-5.265957447	-5.744680851	-6.617021277	1
19	38	1	1	10	-0.056725664	0.2705840779	21	-2.829787234	-10.20212766	7.4255319149	-5.265957447	-5.744680851	-6.617021277	1
19	39	2	2	40	0.1620309915	0.0293496218	21	-2.829787234	-10.20212766	7.4255319149	-5.265957447	-5.744680851	-6.617021277	1
19	40	1	2	30	0.0282017194	0.0809583168	21	-2.829787234	-10.20212766	7.4255319149	-5.265957447	-5.744680851	-6.617021277	1
19	41	2	2	40	0.0311386938	-0.088116201	21	-2.829787234	-10.20212766	7.4255319149	-5.265957447	-5.744680851	-6.617021277	1
19	42	1	1	10	0.3041974735	-0.027771712	21	-2.829787234	-10.20212766	7.4255319149	-5.265957447	-5.744680851	-6.617021277	1
19	43	2	1	20	0.1469650712	-0.003236438	21	-2.829787234	-10.20212766	7.4255319149	-5.265957447	-5.744680851	-6.617021277	1
19	44	1	2	30	0.0142350376	0.0250967874	21	-2.829787234	-10.20212766	7.4255319149	-5.265957447	-5.744680851	-6.617021277	1
19	45	2	2	40	0.1620110531	0.2180051142	21	-2.829787234	-10.20212766	7.4255319149	-5.265957447	-5.744680851	-6.617021277	1
19	46	2	1	20	0.0199167066	-0.032501068	21	-2.829787234	-10.20212766	7.4255319149	-5.265957447	-5.744680851	-6.617021277	1
19	47	1	1	10	0.1115573168	-0.009410294	21	-2.829787234	-10.20212766	7.4255319149	-5.265957447	-5.744680851	-6.617021277	1
19	48	1	2	30	0.1006796247	0.0483272014	21	-2.829787234	-10.20212766	7.4255319149	-5.265957447	-5.744680851	-6.617021277	1
19	49	2	1	20	-0.005567922	0.0261810114	21	-2.829787234	-10.20212766	7.4255319149	-5.265957447	-5.744680851	-6.617021277	1
19	50	1	1	10	-0.078158369	-0.041981699	21	-2.829787234	-10.20212766	7.4255319149	-5.265957447	-5.744680851	-6.617021277	1
19	51	2	2	40	-0.094297662	-0.012509664	21	-2.829787234	-10.20212766	7.4255319149	-5.265957447	-5.744680851	-6.617021277	1
19	52	1	2	30	0.0655377673	-0.081457407	21	-2.829787234	-10.20212766	7.4255319149	-5.265957447	-5.744680851	-6.617021277	1
19	53	2	2	40	0.1225616647	0.0978419412	21	-2.829787234	-10.20212766	7.4255319149	-5.265957447	-5.744680851	-6.617021277	1
19	54	2	1	20	0.1192925591	0.1155816971	21	-2.829787234	-10.20212766	7.4255319149	-5.265957447	-5.744680851	-6.617021277	1
19	55	1	2	30	0.0044679847	0.1142375052	21	-2.829787234	-10.20212766	7.4255319149	-5.265957447	-5.744680851	-6.617021277	1
19	56	1	1	10	0.0491132794	0.0311197445	21	-2.829787234	-10.20212766	7.4255319149	-5.265957447	-5.744680851	-6.617021277	1
19	57	2	1	20	-0.045480256	-0.102778319	21	-2.829787234	-10.20212766	7.4255319149	-5.265957447	-5.744680851	-6.617021277	1
19	58	1	1	10	0.0039785515	-0.061418833	21	-2.829787234	-10.20212766	7.4255319149	-5.265957447	-5.744680851	-6.617021277	1
19	59	2	2	40	0.1071539015	0.0402634107	21	-2.829787234	-10.20212766	7.4255319149	-5.265957447	-5.744680851	-6.617021277	1
19	60	1	2	30	0.2616902844	0.052985151	21	-2.829787234	-10.20212766	7.4255319149	-5.265957447	-5.744680851	-6.617021277	1
20	1	2	1	20	0.0457418973	-0.088526276	22	-1.829787234	6.7978723404	-5.574468085	4.7340425532	2.2553191489	5.3829787234	1
20	2	1	2	30	-0.014002502	0.0655149624	22	-1.829787234	6.7978723404	-5.574468085	4.7340425532	2.2553191489	5.3829787234	1
20	3	2	2	40	0.1435617104	-0.047411479	22	-1.829787234	6.7978723404	-5.574468085	4.7340425532	2.2553191489	5.3829787234	1
20	4	2	1	20	-0.019021283	-0.0021638	22	-1.829787234	6.7978723404	-5.574468085	4.7340425532	2.2553191489	5.3829787234	1
20	5	1	1	10	-0.073783451	-0.016693671	22	-1.829787234	6.7978723404	-5.574468085	4.7340425532	2.2553191489	5.3829787234	1
20	6	1	2	30	-0.115845719	0.1425740317	22	-1.829787234	6.7978723404	-5.574468085	4.7340425532	2.2553191489	5.3829787234	1
20	7	2	1	20	-0.073165988	-0.219789185	22	-1.829787234	6.7978723404	-5.574468085	4.7340425532	2.2553191489	5.3829787234	1
20	8	1	1	10	-0.050616539	0.1827439596	22	-1.829787234	6.7978723404	-5.574468085	4.7340425532	2.2553191489	5.3829787234	1
20	9	2	2	40	0.0924594188	0.0014064036	22	-1.829787234	6.7978723404	-5.574468085	4.7340425532	2.2553191489	5.3829787234	1
20	10	1	2	30	-0.062206314	0.0068539823	22	-1.829787234	6.7978723404	-5.574468085	4.7340425532	2.2553191489	5.3829787234	1
20	11	2	2	40	-0.05938547	0.0470939321	22	-1.829787234	6.7978723404	-5.574468085	4.7340425532	2.2553191489	5.3829787234	1
20	12	2	1	20	-0.061377451	0.0321237124	22	-1.829787234	6.7978723404	-5.574468085	4.7340425532	2.2553191489	5.3829787234	1
20	13	1	2	30	0.0572012275	0.0949483098	22	-1.829787234	6.7978723404	-5.574468085	4.7340425532	2.2553191489	5.3829787234	1
20	14	1	1	10	-0.18688779	-0.046810006	22	-1.829787234	6.7978723404	-5.574468085	4.7340425532	2.2553191489	5.3829787234	1
20	15	2	1	20	-0.043715978	0.0153188826	22	-1.829787234	6.7978723404	-5.574468085	4.7340425532	2.2553191489	5.3829787234	1
20	16	1	1	10	-0.076739968	0.0229787077	22	-1.829787234	6.7978723404	-5.574468085	4.7340425532	2.2553191489	5.3829787234	1
20	17	2	2	40	0.0603368082	0.2665358445	22	-1.829787234	6.7978723404	-5.574468085	4.7340425532	2.2553191489	5.3829787234	1
20	18	1	2	30	-0.01070906	0.109848672	22	-1.829787234	6.7978723404	-5.574468085	4.7340425532	2.2553191489	5.3829787234	1
20	19	2	2	40	-0.001997157	0.2223880993	22	-1.829787234	6.7978723404	-5.574468085	4.7340425532	2.2553191489	5.3829787234	1
20	20	1	1	10	0.0058213904	-0.098083446	22	-1.829787234	6.7978723404	-5.574468085	4.7340425532	2.2553191489	5.3829787234	1
20	21	2	1	20	-0.063944247	0.0025010179	22	-1.829787234	6.7978723404	-5.574468085	4.7340425532	2.2553191489	5.3829787234	1
20	22	1	2	30	0.0003307905	0.0903503746	22	-1.829787234	6.7978723404	-5.574468085	4.7340425532	2.2553191489	5.3829787234	1
20	23	2	2	40	-0.044048886	0.1700817839	22	-1.829787234	6.7978723404	-5.574468085	4.7340425532	2.2553191489	5.3829787234	1
20	24	2	1	20	0.1384411184	0.1366288338	22	-1.829787234	6.7978723404	-5.574468085	4.7340425532	2.2553191489	5.3829787234	1
20	25	1	1	10	-0.255009223	0.2416732689	22	-1.829787234	6.7978723404	-5.574468085	4.7340425532	2.2553191489	5.3829787234	1
20	26	1	2	30	0.0627200833	0.3067295749	22	-1.829787234	6.7978723404	-5.574468085	4.7340425532	2.2553191489	5.3829787234	1
20	27	2	1	20	-0.185232704	-0.034241388	22	-1.829787234	6.7978723404	-5.574468085	4.7340425532	2.2553191489	5.3829787234	1
20	28	1	1	10	0.0085548477	0.1583895467	22	-1.829787234	6.7978723404	-5.574468085	4.7340425532	2.2553191489	5.3829787234	1
20	29	2	2	40	0.0635597695	0.2129093641	22	-1.829787234	6.7978723404	-5.574468085	4.7340425532	2.2553191489	5.3829787234	1
20	30	1	2	30	-0.007994332	0.1755467069	22	-1.829787234	6.7978723404	-5.574468085	4.7340425532	2.2553191489	5.3829787234	1
20	31	2	2	40	0.1491921431	0.0872072574	22	-1.829787234	6.7978723404	-5.574468085	4.7340425532	2.2553191489	5.3829787234	1
20	32	1	1	10	0.1751097558	-0.012589127	22	-1.829787234	6.7978723404	-5.574468085	4.7340425532	2.2553191489	5.3829787234	1
20	33	2	2	40	0.2407383978	0.0641001907	22	-1.829787234	6.7978723404	-5.574468085	4.7340425532	2.2553191489	5.3829787234	1
20	34	2	1	20	-0.349234742	-0.367165114	22	-1.829787234	6.7978723404	-5.574468085	4.7340425532	2.2553191489	5.3829787234	1
20	35	1	2	30	0.0658460504	0.2092421413	22	-1.829787234	6.7978723404	-5.574468085	4.7340425532	2.2553191489	5.3829787234	1
20	36	1	1	10	-0.352058516	0.0068707589	22	-1.829787234	6.7978723404	-5.574468085	4.7340425532	2.2553191489	5.3829787234	1
20	37	2	1	20	-0.027528878	-0.041122281	22	-1.829787234	6.7978723404	-5.574468085	4.7340425532	2.2553191489	5.3829787234	1
20	38	1	1	10	-0.148563565	0.04076902	22	-1.829787234	6.7978723404	-5.574468085	4.7340425532	2.2553191489	5.3829787234	1
20	39	2	2	40	0.0995076938	0.0998772064	22	-1.829787234	6.7978723404	-5.574468085	4.7340425532	2.2553191489	5.3829787234	1
20	40	1	2	30	-0.105508054	0.0494693251	22	-1.829787234	6.7978723404	-5.574468085	4.7340425532	2.2553191489	5.3829787234	1
20	41	2	2	40	-0.040912977	0.0538184834	22	-1.829787234	6.7978723404	-5.574468085	4.7340425532	2.2553191489	5.3829787234	1
20	42	1	1	10	0.1774599214	0.0694642858	22	-1.829787234	6.7978723404	-5.574468085	4.7340425532	2.2553191489	5.3829787234	1
20	43	2	1	20	0.2262100946	0.0166001746	22	-1.829787234	6.7978723404	-5.574468085	4.7340425532	2.2553191489	5.3829787234	1
20	44	1	2	30	-0.075000077	-0.062081379	22	-1.829787234	6.7978723404	-5.574468085	4.7340425532	2.2553191489	5.3829787234	1
20	45	2	2	40	-0.214917016	-0.011084311	22	-1.829787234	6.7978723404	-5.574468085	4.7340425532	2.2553191489	5.3829787234	1
20	46	2	1	20	0.0432344658	0.1025261234	22	-1.829787234	6.7978723404	-5.574468085	4.7340425532	2.2553191489	5.3829787234	1
20	47	1	1	10	0.0046100958	0.0053774022	22	-1.829787234	6.7978723404	-5.574468085	4.7340425532	2.2553191489	5.3829787234	1
20	48	1	2	30	0.0562764978	0.3046254258	22	-1.829787234	6.7978723404	-5.574468085	4.7340425532	2.2553191489	5.3829787234	1
20	49	2	1	20	-0.24652864	-0.136194468	22	-1.829787234	6.7978723404	-5.574468085	4.7340425532	2.2553191489	5.3829787234	1
20	50	1	1	10	0.2663065972	0.2631450565	22	-1.829787234	6.7978723404	-5.574468085	4.7340425532	2.2553191489	5.3829787234	1
20	51	2	2	40	0.2738267388	0.3843311561	22	-1.829787234	6.7978723404	-5.574468085	4.7340425532	2.2553191489	5.3829787234	1
20	52	1	2	30	-0.241292543	0.3132897063	22	-1.829787234	6.7978723404	-5.574468085	4.7340425532	2.2553191489	5.3829787234	1
20	53	2	2	40	0.1194757707	0.162792284	22	-1.829787234	6.7978723404	-5.574468085	4.7340425532	2.2553191489	5.3829787234	1
20	54	2	1	20	0.148795658	0.0729713952	22	-1.829787234	6.7978723404	-5.574468085	4.7340425532	2.2553191489	5.3829787234	1
20	55	1	2	30	0.0185537758	0.1696286519	22	-1.829787234	6.7978723404	-5.574468085	4.7340425532	2.2553191489	5.3829787234	1
20	56	1	1	10	-0.313836854	-0.036170978	22	-1.829787234	6.7978723404	-5.574468085	4.7340425532	2.2553191489	5.3829787234	1
20	57	2	1	20	0.1447101385	0.188986015	22	-1.829787234	6.7978723404	-5.574468085	4.7340425532	2.2553191489	5.3829787234	1
20	58	1	1	10	-0.092664866	0.0788651658	22	-1.829787234	6.7978723404	-5.574468085	4.7340425532	2.2553191489	5.3829787234	1
20	59	2	2	40	0.1121423489	0.0000561921	22	-1.829787234	6.7978723404	-5.574468085	4.7340425532	2.2553191489	5.3829787234	1
20	60	1	2	30	-0.010755178	-0.27023007	22	-1.829787234	6.7978723404	-5.574468085	4.7340425532	2.2553191489	5.3829787234	1
21	1	2	1	20	-0.046281367	-0.038589762	27	-2.829787234	1.7978723404	7.4255319149	-2.265957447	-0.744680851	-2.617021277	1
21	2	1	2	30	0.1547715316	-0.001844205	27	-2.829787234	1.7978723404	7.4255319149	-2.265957447	-0.744680851	-2.617021277	1
21	3	2	2	40	0.0165786611	0.0378673474	27	-2.829787234	1.7978723404	7.4255319149	-2.265957447	-0.744680851	-2.617021277	1
21	4	2	1	20	0.0030296786	-0.003691386	27	-2.829787234	1.7978723404	7.4255319149	-2.265957447	-0.744680851	-2.617021277	1
21	5	1	1	10	-0.003666465	-0.014881242	27	-2.829787234	1.7978723404	7.4255319149	-2.265957447	-0.744680851	-2.617021277	1
21	6	1	2	30	-0.015251245	-0.000164569	27	-2.829787234	1.7978723404	7.4255319149	-2.265957447	-0.744680851	-2.617021277	1
21	7	2	1	20	-0.006033117	0.0828890363	27	-2.829787234	1.7978723404	7.4255319149	-2.265957447	-0.744680851	-2.617021277	1
21	8	1	1	10	-0.037781855	-0.008716034	27	-2.829787234	1.7978723404	7.4255319149	-2.265957447	-0.744680851	-2.617021277	1
21	9	2	2	40	0.0217341536	0.0471117838	27	-2.829787234	1.7978723404	7.4255319149	-2.265957447	-0.744680851	-2.617021277	1
21	10	1	2	30	-0.063340209	-0.015560024	27	-2.829787234	1.7978723404	7.4255319149	-2.265957447	-0.744680851	-2.617021277	1
21	11	2	2	40	-0.028692566	-0.019080246	27	-2.829787234	1.7978723404	7.4255319149	-2.265957447	-0.744680851	-2.617021277	1
21	12	2	1	20	0.097418365	0.0410300923	27	-2.829787234	1.7978723404	7.4255319149	-2.265957447	-0.744680851	-2.617021277	1
21	13	1	2	30	0.0346078882	-0.040526079	27	-2.829787234	1.7978723404	7.4255319149	-2.265957447	-0.744680851	-2.617021277	1
21	14	1	1	10	0.0358232413	0.0205152979	27	-2.829787234	1.7978723404	7.4255319149	-2.265957447	-0.744680851	-2.617021277	1
21	15	2	1	20	0.0076863583	0.0885163177	27	-2.829787234	1.7978723404	7.4255319149	-2.265957447	-0.744680851	-2.617021277	1
21	16	1	1	10	-0.022349168	0.0356846105	27	-2.829787234	1.7978723404	7.4255319149	-2.265957447	-0.744680851	-2.617021277	1
21	17	2	2	40	-0.058643455	0.0172288998	27	-2.829787234	1.7978723404	7.4255319149	-2.265957447	-0.744680851	-2.617021277	1
21	18	1	2	30	-0.018954585	0.0330889339	27	-2.829787234	1.7978723404	7.4255319149	-2.265957447	-0.744680851	-2.617021277	1
21	19	2	2	40	0.0529459723	0.00619631	27	-2.829787234	1.7978723404	7.4255319149	-2.265957447	-0.744680851	-2.617021277	1
21	20	1	1	10	0.0569579116	0.0614102135	27	-2.829787234	1.7978723404	7.4255319149	-2.265957447	-0.744680851	-2.617021277	1
21	21	2	1	20	0.0077535226	0.0051569249	27	-2.829787234	1.7978723404	7.4255319149	-2.265957447	-0.744680851	-2.617021277	1
21	22	1	2	30	0.0032303667	0.0362792041	27	-2.829787234	1.7978723404	7.4255319149	-2.265957447	-0.744680851	-2.617021277	1
21	23	2	2	40	-0.024273777	0.0009387732	27	-2.829787234	1.7978723404	7.4255319149	-2.265957447	-0.744680851	-2.617021277	1
21	24	2	1	20	0.0117309605	0.064430716	27	-2.829787234	1.7978723404	7.4255319149	-2.265957447	-0.744680851	-2.617021277	1
21	25	1	1	10	-0.017225536	0.0278632101	27	-2.829787234	1.7978723404	7.4255319149	-2.265957447	-0.744680851	-2.617021277	1
21	26	1	2	30	-0.004066017	-0.0415162	27	-2.829787234	1.7978723404	7.4255319149	-2.265957447	-0.744680851	-2.617021277	1
21	27	2	1	20	-0.007569984	0.072379996	27	-2.829787234	1.7978723404	7.4255319149	-2.265957447	-0.744680851	-2.617021277	1
21	28	1	1	10	0.0049425615	-0.033390237	27	-2.829787234	1.7978723404	7.4255319149	-2.265957447	-0.744680851	-2.617021277	1
21	29	2	2	40	0.0498355049	0.0304511743	27	-2.829787234	1.7978723404	7.4255319149	-2.265957447	-0.744680851	-2.617021277	1
21	30	1	2	30	-0.049878257	-0.027265386	27	-2.829787234	1.7978723404	7.4255319149	-2.265957447	-0.744680851	-2.617021277	1
21	31	2	2	40	-0.039606713	0.0192218163	27	-2.829787234	1.7978723404	7.4255319149	-2.265957447	-0.744680851	-2.617021277	1
21	32	1	1	10	-0.07908164	-0.066981799	27	-2.829787234	1.7978723404	7.4255319149	-2.265957447	-0.744680851	-2.617021277	1
21	33	2	2	40	-0.020918946	-0.00060184	27	-2.829787234	1.7978723404	7.4255319149	-2.265957447	-0.744680851	-2.617021277	1
21	34	2	1	20	0.0548542635	-0.058900709	27	-2.829787234	1.7978723404	7.4255319149	-2.265957447	-0.744680851	-2.617021277	1
21	35	1	2	30	-0.00231458	0.0608982279	27	-2.829787234	1.7978723404	7.4255319149	-2.265957447	-0.744680851	-2.617021277	1
21	36	1	1	10	-0.058860311	-0.079145313	27	-2.829787234	1.7978723404	7.4255319149	-2.265957447	-0.744680851	-2.617021277	1
21	37	2	1	20	0.0019079031	0.034593661	27	-2.829787234	1.7978723404	7.4255319149	-2.265957447	-0.744680851	-2.617021277	1
21	38	1	1	10	-0.091548445	0.0005868091	27	-2.829787234	1.7978723404	7.4255319149	-2.265957447	-0.744680851	-2.617021277	1
21	39	2	2	40	-0.03373891	-0.002916476	27	-2.829787234	1.7978723404	7.4255319149	-2.265957447	-0.744680851	-2.617021277	1
21	40	1	2	30	-0.035556782	0.0502974992	27	-2.829787234	1.7978723404	7.4255319149	-2.265957447	-0.744680851	-2.617021277	1
21	41	2	2	40	0.1141447635	-0.091096757	27	-2.829787234	1.7978723404	7.4255319149	-2.265957447	-0.744680851	-2.617021277	1
21	42	1	1	10	-0.056793327	-0.025058643	27	-2.829787234	1.7978723404	7.4255319149	-2.265957447	-0.744680851	-2.617021277	1
21	43	2	1	20	-0.038744667	0.0394601655	27	-2.829787234	1.7978723404	7.4255319149	-2.265957447	-0.744680851	-2.617021277	1
21	44	1	2	30	-0.110969901	-0.057967836	27	-2.829787234	1.7978723404	7.4255319149	-2.265957447	-0.744680851	-2.617021277	1
21	45	2	2	40	0.0126170218	0.032254306	27	-2.829787234	1.7978723404	7.4255319149	-2.265957447	-0.744680851	-2.617021277	1
21	46	2	1	20	0.1492647785	0.23729867	27	-2.829787234	1.7978723404	7.4255319149	-2.265957447	-0.744680851	-2.617021277	1
21	47	1	1	10	-0.046867791	-0.025933036	27	-2.829787234	1.7978723404	7.4255319149	-2.265957447	-0.744680851	-2.617021277	1
21	48	1	2	30	-0.008716656	0.0312856167	27	-2.829787234	1.7978723404	7.4255319149	-2.265957447	-0.744680851	-2.617021277	1
21	49	2	1	20	-0.05608443	0.0490686349	27	-2.829787234	1.7978723404	7.4255319149	-2.265957447	-0.744680851	-2.617021277	1
21	50	1	1	10	-0.136927144	-0.040899443	27	-2.829787234	1.7978723404	7.4255319149	-2.265957447	-0.744680851	-2.617021277	1
21	51	2	2	40	0.0461232386	0.079953389	27	-2.829787234	1.7978723404	7.4255319149	-2.265957447	-0.744680851	-2.617021277	1
21	52	1	2	30	-0.075578568	0.0170314058	27	-2.829787234	1.7978723404	7.4255319149	-2.265957447	-0.744680851	-2.617021277	1
21	53	2	2	40	-0.052849107	-0.030193206	27	-2.829787234	1.7978723404	7.4255319149	-2.265957447	-0.744680851	-2.617021277	1
21	54	2	1	20	-0.114823013	-0.013780397	27	-2.829787234	1.7978723404	7.4255319149	-2.265957447	-0.744680851	-2.617021277	1
21	55	1	2	30	-0.029693792	0.0433583101	27	-2.829787234	1.7978723404	7.4255319149	-2.265957447	-0.744680851	-2.617021277	1
21	56	1	1	10	-0.045873129	-0.031826269	27	-2.829787234	1.7978723404	7.4255319149	-2.265957447	-0.744680851	-2.617021277	1
21	57	2	1	20	0.1023994499	0.1183931686	27	-2.829787234	1.7978723404	7.4255319149	-2.265957447	-0.744680851	-2.617021277	1
21	58	1	1	10	-0.073602008	0.0579810372	27	-2.829787234	1.7978723404	7.4255319149	-2.265957447	-0.744680851	-2.617021277	1
21	59	2	2	40	-0.038928689	0.0273643248	27	-2.829787234	1.7978723404	7.4255319149	-2.265957447	-0.744680851	-2.617021277	1
21	60	1	2	30	-0.087029852	-0.269550787	27	-2.829787234	1.7978723404	7.4255319149	-2.265957447	-0.744680851	-2.617021277	1
22	1	2	1	20	0.1068574306	-0.266506242	20	-0.829787234	0.7978723404	4.4255319149	-9.265957447	0.2553191489	5.3829787234	1
22	2	1	2	30	-0.228788585	0.1966358033	20	-0.829787234	0.7978723404	4.4255319149	-9.265957447	0.2553191489	5.3829787234	1
22	3	2	2	40	-0.077561692	-0.016171811	20	-0.829787234	0.7978723404	4.4255319149	-9.265957447	0.2553191489	5.3829787234	1
22	4	2	1	20	-0.001142866	0.0653613422	20	-0.829787234	0.7978723404	4.4255319149	-9.265957447	0.2553191489	5.3829787234	1
22	5	1	1	10	-0.050622752	-0.014047729	20	-0.829787234	0.7978723404	4.4255319149	-9.265957447	0.2553191489	5.3829787234	1
22	6	1	2	30	-0.204783203	0.2372979082	20	-0.829787234	0.7978723404	4.4255319149	-9.265957447	0.2553191489	5.3829787234	1
22	7	2	1	20	-0.131422051	-0.023939807	20	-0.829787234	0.7978723404	4.4255319149	-9.265957447	0.2553191489	5.3829787234	1
22	8	1	1	10	0.0094268712	0.0488560552	20	-0.829787234	0.7978723404	4.4255319149	-9.265957447	0.2553191489	5.3829787234	1
22	9	2	2	40	-0.141060259	-0.061876344	20	-0.829787234	0.7978723404	4.4255319149	-9.265957447	0.2553191489	5.3829787234	1
22	10	1	2	30	-0.084755135	0.2138606393	20	-0.829787234	0.7978723404	4.4255319149	-9.265957447	0.2553191489	5.3829787234	1
22	11	2	2	40	0.0155885492	0.0170162285	20	-0.829787234	0.7978723404	4.4255319149	-9.265957447	0.2553191489	5.3829787234	1
22	12	2	1	20	0.0357229338	0.0515660855	20	-0.829787234	0.7978723404	4.4255319149	-9.265957447	0.2553191489	5.3829787234	1
22	13	1	2	30	-0.188456238	0.2670328197	20	-0.829787234	0.7978723404	4.4255319149	-9.265957447	0.2553191489	5.3829787234	1
22	14	1	1	10	0.0898949266	0.0199752559	20	-0.829787234	0.7978723404	4.4255319149	-9.265957447	0.2553191489	5.3829787234	1
22	15	2	1	20	-0.152944744	-0.052756812	20	-0.829787234	0.7978723404	4.4255319149	-9.265957447	0.2553191489	5.3829787234	1
22	16	1	1	10	-0.115193043	0.014181378	20	-0.829787234	0.7978723404	4.4255319149	-9.265957447	0.2553191489	5.3829787234	1
22	17	2	2	40	-0.23796278	-0.03690642	20	-0.829787234	0.7978723404	4.4255319149	-9.265957447	0.2553191489	5.3829787234	1
22	18	1	2	30	0.0500977023	0.1514376292	20	-0.829787234	0.7978723404	4.4255319149	-9.265957447	0.2553191489	5.3829787234	1
22	19	2	2	40	-0.049054391	-0.070791988	20	-0.829787234	0.7978723404	4.4255319149	-9.265957447	0.2553191489	5.3829787234	1
22	20	1	1	10	-0.057272002	0.1667088624	20	-0.829787234	0.7978723404	4.4255319149	-9.265957447	0.2553191489	5.3829787234	1
22	21	2	1	20	-0.199839103	-0.11978433	20	-0.829787234	0.7978723404	4.4255319149	-9.265957447	0.2553191489	5.3829787234	1
22	22	1	2	30	0.0798505265	0.5186098446	20	-0.829787234	0.7978723404	4.4255319149	-9.265957447	0.2553191489	5.3829787234	1
22	23	2	2	40	-0.096194409	-0.156268338	20	-0.829787234	0.7978723404	4.4255319149	-9.265957447	0.2553191489	5.3829787234	1
22	24	2	1	20	0.0626197094	-0.048897417	20	-0.829787234	0.7978723404	4.4255319149	-9.265957447	0.2553191489	5.3829787234	1
22	25	1	1	10	-0.064157769	0.0925797675	20	-0.829787234	0.7978723404	4.4255319149	-9.265957447	0.2553191489	5.3829787234	1
22	26	1	2	30	-0.191084008	0.0968543866	20	-0.829787234	0.7978723404	4.4255319149	-9.265957447	0.2553191489	5.3829787234	1
22	27	2	1	20	0.0022846776	-0.064711686	20	-0.829787234	0.7978723404	4.4255319149	-9.265957447	0.2553191489	5.3829787234	1
22	28	1	1	10	-0.131836094	0.2191176007	20	-0.829787234	0.7978723404	4.4255319149	-9.265957447	0.2553191489	5.3829787234	1
22	29	2	2	40	0.0172239553	-0.099209796	20	-0.829787234	0.7978723404	4.4255319149	-9.265957447	0.2553191489	5.3829787234	1
22	30	1	2	30	-0.160435222	0.4098951987	20	-0.829787234	0.7978723404	4.4255319149	-9.265957447	0.2553191489	5.3829787234	1
22	31	2	2	40	0.0583636879	-0.074856117	20	-0.829787234	0.7978723404	4.4255319149	-9.265957447	0.2553191489	5.3829787234	1
22	32	1	1	10	-0.052020444	-0.398169001	20	-0.829787234	0.7978723404	4.4255319149	-9.265957447	0.2553191489	5.3829787234	1
22	33	2	2	40	0.1760415	-0.099440619	20	-0.829787234	0.7978723404	4.4255319149	-9.265957447	0.2553191489	5.3829787234	1
22	34	2	1	20	0.013499843	0.0184484604	20	-0.829787234	0.7978723404	4.4255319149	-9.265957447	0.2553191489	5.3829787234	1
22	35	1	2	30	-0.04905202	0.0969330966	20	-0.829787234	0.7978723404	4.4255319149	-9.265957447	0.2553191489	5.3829787234	1
22	36	1	1	10	-0.201968924	0.0622388458	20	-0.829787234	0.7978723404	4.4255319149	-9.265957447	0.2553191489	5.3829787234	1
22	37	2	1	20	-0.134538393	-0.092014735	20	-0.829787234	0.7978723404	4.4255319149	-9.265957447	0.2553191489	5.3829787234	1
22	38	1	1	10	-0.033085094	0.1769615861	20	-0.829787234	0.7978723404	4.4255319149	-9.265957447	0.2553191489	5.3829787234	1
22	39	2	2	40	0.0597713391	0.0155794605	20	-0.829787234	0.7978723404	4.4255319149	-9.265957447	0.2553191489	5.3829787234	1
22	40	1	2	30	-0.087135424	0.0551050516	20	-0.829787234	0.7978723404	4.4255319149	-9.265957447	0.2553191489	5.3829787234	1
22	41	2	2	40	-0.099546145	0.0145173678	20	-0.829787234	0.7978723404	4.4255319149	-9.265957447	0.2553191489	5.3829787234	1
22	42	1	1	10	-0.135616208	0.1778803717	20	-0.829787234	0.7978723404	4.4255319149	-9.265957447	0.2553191489	5.3829787234	1
22	43	2	1	20	-0.035288794	-0.040110077	20	-0.829787234	0.7978723404	4.4255319149	-9.265957447	0.2553191489	5.3829787234	1
22	44	1	2	30	-0.014060302	0.1077825546	20	-0.829787234	0.7978723404	4.4255319149	-9.265957447	0.2553191489	5.3829787234	1
22	45	2	2	40	0.0098789626	-0.03191781	20	-0.829787234	0.7978723404	4.4255319149	-9.265957447	0.2553191489	5.3829787234	1
22	46	2	1	20	0.0416194641	0.0093567317	20	-0.829787234	0.7978723404	4.4255319149	-9.265957447	0.2553191489	5.3829787234	1
22	47	1	1	10	-0.047332386	0.2468264281	20	-0.829787234	0.7978723404	4.4255319149	-9.265957447	0.2553191489	5.3829787234	1
22	48	1	2	30	-0.036366431	0.1149693932	20	-0.829787234	0.7978723404	4.4255319149	-9.265957447	0.2553191489	5.3829787234	1
22	49	2	1	20	-0.008063228	-0.047621548	20	-0.829787234	0.7978723404	4.4255319149	-9.265957447	0.2553191489	5.3829787234	1
22	50	1	1	10	-0.194375176	0.0716054739	20	-0.829787234	0.7978723404	4.4255319149	-9.265957447	0.2553191489	5.3829787234	1
22	51	2	2	40	0.0100510106	-0.065207777	20	-0.829787234	0.7978723404	4.4255319149	-9.265957447	0.2553191489	5.3829787234	1
22	52	1	2	30	-0.06430225	0.2676617194	20	-0.829787234	0.7978723404	4.4255319149	-9.265957447	0.2553191489	5.3829787234	1
22	53	2	2	40	0.0785370075	0.2157707947	20	-0.829787234	0.7978723404	4.4255319149	-9.265957447	0.2553191489	5.3829787234	1
22	54	2	1	20	-0.065796098	0.117167451	20	-0.829787234	0.7978723404	4.4255319149	-9.265957447	0.2553191489	5.3829787234	1
22	55	1	2	30	-0.100250385	0.3312704741	20	-0.829787234	0.7978723404	4.4255319149	-9.265957447	0.2553191489	5.3829787234	1
22	56	1	1	10	-0.064502818	-0.022142666	20	-0.829787234	0.7978723404	4.4255319149	-9.265957447	0.2553191489	5.3829787234	1
22	57	2	1	20	-0.049697489	-0.066062079	20	-0.829787234	0.7978723404	4.4255319149	-9.265957447	0.2553191489	5.3829787234	1
22	58	1	1	10	-0.160177657	-0.01884529	20	-0.829787234	0.7978723404	4.4255319149	-9.265957447	0.2553191489	5.3829787234	1
22	59	2	2	40	-0.227607655	-0.038996306	20	-0.829787234	0.7978723404	4.4255319149	-9.265957447	0.2553191489	5.3829787234	1
22	60	1	2	30	-0.033825449	0.0543686954	20	-0.829787234	0.7978723404	4.4255319149	-9.265957447	0.2553191489	5.3829787234	1
23	2	1	2	30	-0.180079519	0.0148923841	22	9.170212766	9.7978723404	3.4255319149	-0.265957447	1.2553191489	5.3829787234	1
23	3	2	2	40	0.0281059192	0.0430918228	22	9.170212766	9.7978723404	3.4255319149	-0.265957447	1.2553191489	5.3829787234	1
23	4	2	1	20	-0.013551478	-0.069043627	22	9.170212766	9.7978723404	3.4255319149	-0.265957447	1.2553191489	5.3829787234	1
23	5	1	1	10	0.0597153788	0.0992660108	22	9.170212766	9.7978723404	3.4255319149	-0.265957447	1.2553191489	5.3829787234	1
23	6	1	2	30	-0.067184942	0.0078432122	22	9.170212766	9.7978723404	3.4255319149	-0.265957447	1.2553191489	5.3829787234	1
23	7	2	1	20	-0.098486993	-0.092594061	22	9.170212766	9.7978723404	3.4255319149	-0.265957447	1.2553191489	5.3829787234	1
23	8	1	1	10	-0.087425319	-0.037678513	22	9.170212766	9.7978723404	3.4255319149	-0.265957447	1.2553191489	5.3829787234	1
23	9	2	2	40	0.0944033441	0.0289858979	22	9.170212766	9.7978723404	3.4255319149	-0.265957447	1.2553191489	5.3829787234	1
23	10	1	2	30	0.0676214862	0.0025512669	22	9.170212766	9.7978723404	3.4255319149	-0.265957447	1.2553191489	5.3829787234	1
23	11	2	2	40	-0.020039789	0.0631516269	22	9.170212766	9.7978723404	3.4255319149	-0.265957447	1.2553191489	5.3829787234	1
23	12	2	1	20	0.0006167728	0.0169397797	22	9.170212766	9.7978723404	3.4255319149	-0.265957447	1.2553191489	5.3829787234	1
23	13	1	2	30	0.0321315246	0.0241210319	22	9.170212766	9.7978723404	3.4255319149	-0.265957447	1.2553191489	5.3829787234	1
23	14	1	1	10	0.0859380159	0.0799852211	22	9.170212766	9.7978723404	3.4255319149	-0.265957447	1.2553191489	5.3829787234	1
23	15	2	1	20	-0.139433024	-0.088963041	22	9.170212766	9.7978723404	3.4255319149	-0.265957447	1.2553191489	5.3829787234	1
23	16	1	1	10	0.0911170917	-0.046914544	22	9.170212766	9.7978723404	3.4255319149	-0.265957447	1.2553191489	5.3829787234	1
23	17	2	2	40	0.2351892735	-0.084121359	22	9.170212766	9.7978723404	3.4255319149	-0.265957447	1.2553191489	5.3829787234	1
23	18	1	2	30	-0.054680597	0.0747897724	22	9.170212766	9.7978723404	3.4255319149	-0.265957447	1.2553191489	5.3829787234	1
23	19	2	2	40	-0.092556918	-0.088553106	22	9.170212766	9.7978723404	3.4255319149	-0.265957447	1.2553191489	5.3829787234	1
23	20	1	1	10	-0.059205194	0.0462552127	22	9.170212766	9.7978723404	3.4255319149	-0.265957447	1.2553191489	5.3829787234	1
23	21	2	1	20	-0.058284189	-0.127351606	22	9.170212766	9.7978723404	3.4255319149	-0.265957447	1.2553191489	5.3829787234	1
23	22	1	2	30	-0.020255142	0.1249501159	22	9.170212766	9.7978723404	3.4255319149	-0.265957447	1.2553191489	5.3829787234	1
23	23	2	2	40	-0.117889012	-0.013222478	22	9.170212766	9.7978723404	3.4255319149	-0.265957447	1.2553191489	5.3829787234	1
23	24	2	1	20	-0.057744751	-0.033939996	22	9.170212766	9.7978723404	3.4255319149	-0.265957447	1.2553191489	5.3829787234	1
23	25	1	1	10	-0.035653836	-0.054774518	22	9.170212766	9.7978723404	3.4255319149	-0.265957447	1.2553191489	5.3829787234	1
23	26	1	2	30	0.1608913628	-0.030158895	22	9.170212766	9.7978723404	3.4255319149	-0.265957447	1.2553191489	5.3829787234	1
23	27	2	1	20	-0.07749739	-0.085755273	22	9.170212766	9.7978723404	3.4255319149	-0.265957447	1.2553191489	5.3829787234	1
23	28	1	1	10	0.0475825223	-0.048743776	22	9.170212766	9.7978723404	3.4255319149	-0.265957447	1.2553191489	5.3829787234	1
23	29	2	2	40	-0.090098473	-0.075383025	22	9.170212766	9.7978723404	3.4255319149	-0.265957447	1.2553191489	5.3829787234	1
23	30	1	2	30	0.0426541966	-0.039755884	22	9.170212766	9.7978723404	3.4255319149	-0.265957447	1.2553191489	5.3829787234	1
23	31	2	2	40	-0.053244326	-0.057672223	22	9.170212766	9.7978723404	3.4255319149	-0.265957447	1.2553191489	5.3829787234	1
23	32	1	1	10	-0.162872199	-0.064844716	22	9.170212766	9.7978723404	3.4255319149	-0.265957447	1.2553191489	5.3829787234	1
23	33	2	2	40	-0.157558791	0.0314746117	22	9.170212766	9.7978723404	3.4255319149	-0.265957447	1.2553191489	5.3829787234	1
23	34	2	1	20	0.0871545276	0.0370345926	22	9.170212766	9.7978723404	3.4255319149	-0.265957447	1.2553191489	5.3829787234	1
23	35	1	2	30	0.1456549694	-0.077764107	22	9.170212766	9.7978723404	3.4255319149	-0.265957447	1.2553191489	5.3829787234	1
23	36	1	1	10	0.0353343445	-0.011391163	22	9.170212766	9.7978723404	3.4255319149	-0.265957447	1.2553191489	5.3829787234	1
23	37	2	1	20	0.0360436436	-0.082536296	22	9.170212766	9.7978723404	3.4255319149	-0.265957447	1.2553191489	5.3829787234	1
23	38	1	1	10	0.1766979244	0.0199396982	22	9.170212766	9.7978723404	3.4255319149	-0.265957447	1.2553191489	5.3829787234	1
23	39	2	2	40	-0.078965481	-0.049021973	22	9.170212766	9.7978723404	3.4255319149	-0.265957447	1.2553191489	5.3829787234	1
23	40	1	2	30	0.0741808443	0.0012192187	22	9.170212766	9.7978723404	3.4255319149	-0.265957447	1.2553191489	5.3829787234	1
23	41	2	2	40	0.0492544576	-0.010979575	22	9.170212766	9.7978723404	3.4255319149	-0.265957447	1.2553191489	5.3829787234	1
23	42	1	1	10	0.0546173443	0.0679646027	22	9.170212766	9.7978723404	3.4255319149	-0.265957447	1.2553191489	5.3829787234	1
23	43	2	1	20	0.0411119942	-0.010595198	22	9.170212766	9.7978723404	3.4255319149	-0.265957447	1.2553191489	5.3829787234	1
23	44	1	2	30	0.0020486992	0.0891135513	22	9.170212766	9.7978723404	3.4255319149	-0.265957447	1.2553191489	5.3829787234	1
23	45	2	2	40	0.1103377177	-0.045448022	22	9.170212766	9.7978723404	3.4255319149	-0.265957447	1.2553191489	5.3829787234	1
23	46	2	1	20	0.0900454533	-0.023596716	22	9.170212766	9.7978723404	3.4255319149	-0.265957447	1.2553191489	5.3829787234	1
23	47	1	1	10	-0.135060612	0.146297604	22	9.170212766	9.7978723404	3.4255319149	-0.265957447	1.2553191489	5.3829787234	1
23	48	1	2	30	-0.136869015	0.0840454165	22	9.170212766	9.7978723404	3.4255319149	-0.265957447	1.2553191489	5.3829787234	1
23	49	2	1	20	0.0906716516	-0.003922066	22	9.170212766	9.7978723404	3.4255319149	-0.265957447	1.2553191489	5.3829787234	1
23	50	1	1	10	0.1792602266	0.0470179317	22	9.170212766	9.7978723404	3.4255319149	-0.265957447	1.2553191489	5.3829787234	1
23	51	2	2	40	-0.052737585	-0.013792669	22	9.170212766	9.7978723404	3.4255319149	-0.265957447	1.2553191489	5.3829787234	1
23	52	1	2	30	-0.085067384	0.0322373886	22	9.170212766	9.7978723404	3.4255319149	-0.265957447	1.2553191489	5.3829787234	1
23	53	2	2	40	0.2166089698	-0.042584614	22	9.170212766	9.7978723404	3.4255319149	-0.265957447	1.2553191489	5.3829787234	1
23	54	2	1	20	0.0213073003	-0.031835001	22	9.170212766	9.7978723404	3.4255319149	-0.265957447	1.2553191489	5.3829787234	1
23	55	1	2	30	0.0809639662	-0.063922787	22	9.170212766	9.7978723404	3.4255319149	-0.265957447	1.2553191489	5.3829787234	1
23	56	1	1	10	-0.132606918	-0.081472052	22	9.170212766	9.7978723404	3.4255319149	-0.265957447	1.2553191489	5.3829787234	1
23	57	2	1	20	0.0722861292	-0.008670382	22	9.170212766	9.7978723404	3.4255319149	-0.265957447	1.2553191489	5.3829787234	1
23	58	1	1	10	-0.108802424	-0.045697569	22	9.170212766	9.7978723404	3.4255319149	-0.265957447	1.2553191489	5.3829787234	1
23	59	2	2	40	0.1295739969	0.0698263175	22	9.170212766	9.7978723404	3.4255319149	-0.265957447	1.2553191489	5.3829787234	1
23	60	1	2	30	-0.02332679	0.106032402	22	9.170212766	9.7978723404	3.4255319149	-0.265957447	1.2553191489	5.3829787234	1
24	1	2	1	20	0.0287731086	-0.06443506	24	2.170212766	-15.20212766	-4.574468085	-6.265957447	-3.744680851	-0.617021277	1
24	2	1	2	30	0.4827272834	-0.021162823	24	2.170212766	-15.20212766	-4.574468085	-6.265957447	-3.744680851	-0.617021277	1
24	3	2	2	40	-0.272626785	0.0204963971	24	2.170212766	-15.20212766	-4.574468085	-6.265957447	-3.744680851	-0.617021277	1
24	4	2	1	20	-0.447805859	0.0607925793	24	2.170212766	-15.20212766	-4.574468085	-6.265957447	-3.744680851	-0.617021277	1
24	5	1	1	10	-1.236375184	0.0452272971	24	2.170212766	-15.20212766	-4.574468085	-6.265957447	-3.744680851	-0.617021277	1
24	6	1	2	30	-0.560011227	-0.083407347	24	2.170212766	-15.20212766	-4.574468085	-6.265957447	-3.744680851	-0.617021277	1
24	7	2	1	20	0.004106799	0.0271343242	24	2.170212766	-15.20212766	-4.574468085	-6.265957447	-3.744680851	-0.617021277	1
24	8	1	1	10	-0.094609019	-0.008158064	24	2.170212766	-15.20212766	-4.574468085	-6.265957447	-3.744680851	-0.617021277	1
24	9	2	2	40	-0.036542384	-0.069202105	24	2.170212766	-15.20212766	-4.574468085	-6.265957447	-3.744680851	-0.617021277	1
24	10	1	2	30	-0.075629677	-0.126793491	24	2.170212766	-15.20212766	-4.574468085	-6.265957447	-3.744680851	-0.617021277	1
24	11	2	2	40	0.0511529207	0.0950299746	24	2.170212766	-15.20212766	-4.574468085	-6.265957447	-3.744680851	-0.617021277	1
24	12	2	1	20	0.0017068269	-0.00822445	24	2.170212766	-15.20212766	-4.574468085	-6.265957447	-3.744680851	-0.617021277	1
24	13	1	2	30	0.0950409124	0.0072565784	24	2.170212766	-15.20212766	-4.574468085	-6.265957447	-3.744680851	-0.617021277	1
24	14	1	1	10	0.0949218045	0.0337723885	24	2.170212766	-15.20212766	-4.574468085	-6.265957447	-3.744680851	-0.617021277	1
24	15	2	1	20	-0.100136563	-0.042161481	24	2.170212766	-15.20212766	-4.574468085	-6.265957447	-3.744680851	-0.617021277	1
24	16	1	1	10	-0.023718897	0.3832691711	24	2.170212766	-15.20212766	-4.574468085	-6.265957447	-3.744680851	-0.617021277	1
24	17	2	2	40	0.0286772256	-0.040320616	24	2.170212766	-15.20212766	-4.574468085	-6.265957447	-3.744680851	-0.617021277	1
24	18	1	2	30	-0.11494353	-0.001089458	24	2.170212766	-15.20212766	-4.574468085	-6.265957447	-3.744680851	-0.617021277	1
24	19	2	2	40	0.1310835539	-0.041087808	24	2.170212766	-15.20212766	-4.574468085	-6.265957447	-3.744680851	-0.617021277	1
24	20	1	1	10	0.0440098627	0.0585569002	24	2.170212766	-15.20212766	-4.574468085	-6.265957447	-3.744680851	-0.617021277	1
24	21	2	1	20	0.0495367138	-0.015580969	24	2.170212766	-15.20212766	-4.574468085	-6.265957447	-3.744680851	-0.617021277	1
24	22	1	2	30	-0.04744867	0.0507461935	24	2.170212766	-15.20212766	-4.574468085	-6.265957447	-3.744680851	-0.617021277	1
24	23	2	2	40	-0.018049653	0.0117993116	24	2.170212766	-15.20212766	-4.574468085	-6.265957447	-3.744680851	-0.617021277	1
24	24	2	1	20	0.1389569099	-0.054609207	24	2.170212766	-15.20212766	-4.574468085	-6.265957447	-3.744680851	-0.617021277	1
24	25	1	1	10	0.0264014165	0.0420392411	24	2.170212766	-15.20212766	-4.574468085	-6.265957447	-3.744680851	-0.617021277	1
24	26	1	2	30	-0.031097245	-0.010254105	24	2.170212766	-15.20212766	-4.574468085	-6.265957447	-3.744680851	-0.617021277	1
24	27	2	1	20	0.0212266277	0.0053715759	24	2.170212766	-15.20212766	-4.574468085	-6.265957447	-3.744680851	-0.617021277	1
24	28	1	1	10	-0.074138726	0.0590279215	24	2.170212766	-15.20212766	-4.574468085	-6.265957447	-3.744680851	-0.617021277	1
24	29	2	2	40	1.487330362	0.1313323395	24	2.170212766	-15.20212766	-4.574468085	-6.265957447	-3.744680851	-0.617021277	1
24	30	1	2	30	-0.040908679	0.0711059204	24	2.170212766	-15.20212766	-4.574468085	-6.265957447	-3.744680851	-0.617021277	1
24	31	2	2	40	0.072293616	-0.109271779	24	2.170212766	-15.20212766	-4.574468085	-6.265957447	-3.744680851	-0.617021277	1
24	32	1	1	10	-0.056219639	0.0210756371	24	2.170212766	-15.20212766	-4.574468085	-6.265957447	-3.744680851	-0.617021277	1
24	33	2	2	40	0.0999633444	-0.000082331	24	2.170212766	-15.20212766	-4.574468085	-6.265957447	-3.744680851	-0.617021277	1
24	34	2	1	20	-0.029555924	0.0144007663	24	2.170212766	-15.20212766	-4.574468085	-6.265957447	-3.744680851	-0.617021277	1
24	35	1	2	30	-0.029277949	-0.060958613	24	2.170212766	-15.20212766	-4.574468085	-6.265957447	-3.744680851	-0.617021277	1
24	36	1	1	10	-0.003455445	0.0137206972	24	2.170212766	-15.20212766	-4.574468085	-6.265957447	-3.744680851	-0.617021277	1
24	37	2	1	20	0.0730277155	0.0190965127	24	2.170212766	-15.20212766	-4.574468085	-6.265957447	-3.744680851	-0.617021277	1
24	38	1	1	10	0.0694173707	-0.031525181	24	2.170212766	-15.20212766	-4.574468085	-6.265957447	-3.744680851	-0.617021277	1
24	39	2	2	40	-0.018462673	0.0242261032	24	2.170212766	-15.20212766	-4.574468085	-6.265957447	-3.744680851	-0.617021277	1
24	40	1	2	30	0.0962843147	-0.058131297	24	2.170212766	-15.20212766	-4.574468085	-6.265957447	-3.744680851	-0.617021277	1
24	41	2	2	40	0.00229828	0.0418846024	24	2.170212766	-15.20212766	-4.574468085	-6.265957447	-3.744680851	-0.617021277	1
24	42	1	1	10	0.0280275748	-0.015079041	24	2.170212766	-15.20212766	-4.574468085	-6.265957447	-3.744680851	-0.617021277	1
24	43	2	1	20	-0.003521336	0.0154588194	24	2.170212766	-15.20212766	-4.574468085	-6.265957447	-3.744680851	-0.617021277	1
24	44	1	2	30	0.072536042	-0.03577328	24	2.170212766	-15.20212766	-4.574468085	-6.265957447	-3.744680851	-0.617021277	1
24	45	2	2	40	-0.368113363	-0.02642675	24	2.170212766	-15.20212766	-4.574468085	-6.265957447	-3.744680851	-0.617021277	1
24	46	2	1	20	-0.020294269	0.0673816806	24	2.170212766	-15.20212766	-4.574468085	-6.265957447	-3.744680851	-0.617021277	1
24	47	1	1	10	0.0659225664	0.0225250419	24	2.170212766	-15.20212766	-4.574468085	-6.265957447	-3.744680851	-0.617021277	1
24	48	1	2	30	-0.138543572	0.007511704	24	2.170212766	-15.20212766	-4.574468085	-6.265957447	-3.744680851	-0.617021277	1
24	49	2	1	20	0.0460162473	-0.155545335	24	2.170212766	-15.20212766	-4.574468085	-6.265957447	-3.744680851	-0.617021277	1
24	50	1	1	10	-0.031915271	-0.012835807	24	2.170212766	-15.20212766	-4.574468085	-6.265957447	-3.744680851	-0.617021277	1
24	51	2	2	40	-0.042717026	0.0614818614	24	2.170212766	-15.20212766	-4.574468085	-6.265957447	-3.744680851	-0.617021277	1
24	52	1	2	30	-0.020279181	-0.002564543	24	2.170212766	-15.20212766	-4.574468085	-6.265957447	-3.744680851	-0.617021277	1
24	53	2	2	40	0.1446452867	-0.022459644	24	2.170212766	-15.20212766	-4.574468085	-6.265957447	-3.744680851	-0.617021277	1
24	54	2	1	20	-0.146361627	0.0418005893	24	2.170212766	-15.20212766	-4.574468085	-6.265957447	-3.744680851	-0.617021277	1
24	55	1	2	30	-0.11535139	-0.03185654	24	2.170212766	-15.20212766	-4.574468085	-6.265957447	-3.744680851	-0.617021277	1
24	56	1	1	10	0.0177251928	-0.004945577	24	2.170212766	-15.20212766	-4.574468085	-6.265957447	-3.744680851	-0.617021277	1
24	57	2	1	20	-0.208512931	0.0273894246	24	2.170212766	-15.20212766	-4.574468085	-6.265957447	-3.744680851	-0.617021277	1
24	58	1	1	10	-0.010998976	-0.070721522	24	2.170212766	-15.20212766	-4.574468085	-6.265957447	-3.744680851	-0.617021277	1
24	59	2	2	40	-0.048530614	0.1364949562	24	2.170212766	-15.20212766	-4.574468085	-6.265957447	-3.744680851	-0.617021277	1
24	60	1	2	30	-0.072965068	-0.042338477	24	2.170212766	-15.20212766	-4.574468085	-6.265957447	-3.744680851	-0.617021277	1
25	1	2	1	20	-0.171322316	-0.101900255	20	-0.829787234	-3.20212766	-6.574468085	0.7340425532	2.2553191489	0.3829787234	1
25	2	1	2	30	-0.150437633	0.0023653514	20	-0.829787234	-3.20212766	-6.574468085	0.7340425532	2.2553191489	0.3829787234	1
25	3	2	2	40	-0.004491378	0.9173841095	20	-0.829787234	-3.20212766	-6.574468085	0.7340425532	2.2553191489	0.3829787234	1
25	4	2	1	20	-0.134410226	-0.235499677	20	-0.829787234	-3.20212766	-6.574468085	0.7340425532	2.2553191489	0.3829787234	1
25	5	1	1	10	-0.219932145	-0.050787377	20	-0.829787234	-3.20212766	-6.574468085	0.7340425532	2.2553191489	0.3829787234	1
25	6	1	2	30	-0.040370495	-0.018137821	20	-0.829787234	-3.20212766	-6.574468085	0.7340425532	2.2553191489	0.3829787234	1
25	7	2	1	20	-0.119206047	-0.131681182	20	-0.829787234	-3.20212766	-6.574468085	0.7340425532	2.2553191489	0.3829787234	1
25	8	1	1	10	-0.073688763	0.0586702049	20	-0.829787234	-3.20212766	-6.574468085	0.7340425532	2.2553191489	0.3829787234	1
25	9	2	2	40	-0.159923181	0.0029177692	20	-0.829787234	-3.20212766	-6.574468085	0.7340425532	2.2553191489	0.3829787234	1
25	10	1	2	30	-0.213522468	-0.002057967	20	-0.829787234	-3.20212766	-6.574468085	0.7340425532	2.2553191489	0.3829787234	1
25	11	2	2	40	-0.08570878	-1.002359254	20	-0.829787234	-3.20212766	-6.574468085	0.7340425532	2.2553191489	0.3829787234	1
25	12	2	1	20	-0.029040457	-0.405349776	20	-0.829787234	-3.20212766	-6.574468085	0.7340425532	2.2553191489	0.3829787234	1
25	13	1	2	30	-0.079286329	0.139553105	20	-0.829787234	-3.20212766	-6.574468085	0.7340425532	2.2553191489	0.3829787234	1
25	14	1	1	10	-0.013399938	-0.007359222	20	-0.829787234	-3.20212766	-6.574468085	0.7340425532	2.2553191489	0.3829787234	1
25	15	2	1	20	-0.056732695	-0.019459128	20	-0.829787234	-3.20212766	-6.574468085	0.7340425532	2.2553191489	0.3829787234	1
25	16	1	1	10	-0.016491147	-0.028289294	20	-0.829787234	-3.20212766	-6.574468085	0.7340425532	2.2553191489	0.3829787234	1
25	17	2	2	40	-0.012020763	-0.034627313	20	-0.829787234	-3.20212766	-6.574468085	0.7340425532	2.2553191489	0.3829787234	1
25	18	1	2	30	0.0223820524	0.0297418559	20	-0.829787234	-3.20212766	-6.574468085	0.7340425532	2.2553191489	0.3829787234	1
25	19	2	2	40	0.0463539058	-0.434176042	20	-0.829787234	-3.20212766	-6.574468085	0.7340425532	2.2553191489	0.3829787234	1
25	20	1	1	10	0.0461140745	0.0026420859	20	-0.829787234	-3.20212766	-6.574468085	0.7340425532	2.2553191489	0.3829787234	1
25	21	2	1	20	0.0714185634	-0.44285984	20	-0.829787234	-3.20212766	-6.574468085	0.7340425532	2.2553191489	0.3829787234	1
25	22	1	2	30	-0.04441764	-0.003876207	20	-0.829787234	-3.20212766	-6.574468085	0.7340425532	2.2553191489	0.3829787234	1
25	23	2	2	40	-0.043325807	-0.013724278	20	-0.829787234	-3.20212766	-6.574468085	0.7340425532	2.2553191489	0.3829787234	1
25	24	2	1	20	-0.011248432	-0.033267825	20	-0.829787234	-3.20212766	-6.574468085	0.7340425532	2.2553191489	0.3829787234	1
25	25	1	1	10	0.0701899662	-0.031738297	20	-0.829787234	-3.20212766	-6.574468085	0.7340425532	2.2553191489	0.3829787234	1
25	26	1	2	30	-0.154913953	0.0131530344	20	-0.829787234	-3.20212766	-6.574468085	0.7340425532	2.2553191489	0.3829787234	1
25	27	2	1	20	0.0427227283	-0.089868063	20	-0.829787234	-3.20212766	-6.574468085	0.7340425532	2.2553191489	0.3829787234	1
25	28	1	1	10	-0.115481003	0.2401723767	20	-0.829787234	-3.20212766	-6.574468085	0.7340425532	2.2553191489	0.3829787234	1
25	29	2	2	40	0.037764458	-0.991849758	20	-0.829787234	-3.20212766	-6.574468085	0.7340425532	2.2553191489	0.3829787234	1
25	30	1	2	30	0.0600094933	0.079163793	20	-0.829787234	-3.20212766	-6.574468085	0.7340425532	2.2553191489	0.3829787234	1
25	31	2	2	40	-0.155140129	-0.062364704	20	-0.829787234	-3.20212766	-6.574468085	0.7340425532	2.2553191489	0.3829787234	1
25	32	1	1	10	0.0793396455	-0.144663355	20	-0.829787234	-3.20212766	-6.574468085	0.7340425532	2.2553191489	0.3829787234	1
25	33	2	2	40	-0.094976432	-0.015643903	20	-0.829787234	-3.20212766	-6.574468085	0.7340425532	2.2553191489	0.3829787234	1
25	34	2	1	20	-0.236670907	-0.090074339	20	-0.829787234	-3.20212766	-6.574468085	0.7340425532	2.2553191489	0.3829787234	1
25	35	1	2	30	0.0143015237	0.8995637988	20	-0.829787234	-3.20212766	-6.574468085	0.7340425532	2.2553191489	0.3829787234	1
25	36	1	1	10	0.05233344	0.0236089635	20	-0.829787234	-3.20212766	-6.574468085	0.7340425532	2.2553191489	0.3829787234	1
25	37	2	1	20	0.0122206888	-0.264955549	20	-0.829787234	-3.20212766	-6.574468085	0.7340425532	2.2553191489	0.3829787234	1
25	38	1	1	10	-0.067797125	0.4335811605	20	-0.829787234	-3.20212766	-6.574468085	0.7340425532	2.2553191489	0.3829787234	1
25	39	2	2	40	-0.130601623	-0.197764808	20	-0.829787234	-3.20212766	-6.574468085	0.7340425532	2.2553191489	0.3829787234	1
25	40	1	2	30	0.0659861262	0.0568395839	20	-0.829787234	-3.20212766	-6.574468085	0.7340425532	2.2553191489	0.3829787234	1
25	41	2	2	40	-0.043035244	-0.049824079	20	-0.829787234	-3.20212766	-6.574468085	0.7340425532	2.2553191489	0.3829787234	1
25	42	1	1	10	0.0432247275	-0.105972735	20	-0.829787234	-3.20212766	-6.574468085	0.7340425532	2.2553191489	0.3829787234	1
25	43	2	1	20	0.0534541863	-0.232742475	20	-0.829787234	-3.20212766	-6.574468085	0.7340425532	2.2553191489	0.3829787234	1
25	44	1	2	30	0.0357457037	-0.140376382	20	-0.829787234	-3.20212766	-6.574468085	0.7340425532	2.2553191489	0.3829787234	1
25	45	2	2	40	0.0035234067	-0.06931516	20	-0.829787234	-3.20212766	-6.574468085	0.7340425532	2.2553191489	0.3829787234	1
25	46	2	1	20	-0.059499184	-0.048349685	20	-0.829787234	-3.20212766	-6.574468085	0.7340425532	2.2553191489	0.3829787234	1
25	47	1	1	10	0.1006266329	1.3137105075	20	-0.829787234	-3.20212766	-6.574468085	0.7340425532	2.2553191489	0.3829787234	1
25	48	1	2	30	-0.163549316	0.3018574698	20	-0.829787234	-3.20212766	-6.574468085	0.7340425532	2.2553191489	0.3829787234	1
25	49	2	1	20	-0.019565135	-0.123568781	20	-0.829787234	-3.20212766	-6.574468085	0.7340425532	2.2553191489	0.3829787234	1
25	50	1	1	10	0.0028768005	-0.055833686	20	-0.829787234	-3.20212766	-6.574468085	0.7340425532	2.2553191489	0.3829787234	1
25	51	2	2	40	0.0214706786	-0.061667954	20	-0.829787234	-3.20212766	-6.574468085	0.7340425532	2.2553191489	0.3829787234	1
25	52	1	2	30	-0.094064021	0.0476292007	20	-0.829787234	-3.20212766	-6.574468085	0.7340425532	2.2553191489	0.3829787234	1
25	53	2	2	40	-0.083303293	-0.055989102	20	-0.829787234	-3.20212766	-6.574468085	0.7340425532	2.2553191489	0.3829787234	1
25	54	2	1	20	0.0828717232	-0.037124382	20	-0.829787234	-3.20212766	-6.574468085	0.7340425532	2.2553191489	0.3829787234	1
25	55	1	2	30	-0.078929208	0.2893948855	20	-0.829787234	-3.20212766	-6.574468085	0.7340425532	2.2553191489	0.3829787234	1
25	56	1	1	10	0.0938831862	-0.022398634	20	-0.829787234	-3.20212766	-6.574468085	0.7340425532	2.2553191489	0.3829787234	1
25	57	2	1	20	-0.09618833	0.0659019018	20	-0.829787234	-3.20212766	-6.574468085	0.7340425532	2.2553191489	0.3829787234	1
25	58	1	1	10	-0.143335594	0.0574009002	20	-0.829787234	-3.20212766	-6.574468085	0.7340425532	2.2553191489	0.3829787234	1
25	59	2	2	40	-0.002313717	-0.114575869	20	-0.829787234	-3.20212766	-6.574468085	0.7340425532	2.2553191489	0.3829787234	1
25	60	1	2	30	0.0684542926	-0.198389239	20	-0.829787234	-3.20212766	-6.574468085	0.7340425532	2.2553191489	0.3829787234	1
26	1	2	1	20	-0.003937625	-0.004321874	23	7.170212766	-3.20212766	0.4255319149	-1.265957447	-3.744680851	1.3829787234	1
26	2	1	2	30	-0.056550779	-0.023578061	23	7.170212766	-3.20212766	0.4255319149	-1.265957447	-3.744680851	1.3829787234	1
26	3	2	2	40	-0.072123703	0.003838911	23	7.170212766	-3.20212766	0.4255319149	-1.265957447	-3.744680851	1.3829787234	1
26	4	2	1	20	-0.01936455	-0.006712652	23	7.170212766	-3.20212766	0.4255319149	-1.265957447	-3.744680851	1.3829787234	1
26	5	1	1	10	-0.049354827	-0.019910367	23	7.170212766	-3.20212766	0.4255319149	-1.265957447	-3.744680851	1.3829787234	1
26	6	1	2	30	-0.111079499	0.0006715904	23	7.170212766	-3.20212766	0.4255319149	-1.265957447	-3.744680851	1.3829787234	1
26	7	2	1	20	0.0068594222	-0.029283725	23	7.170212766	-3.20212766	0.4255319149	-1.265957447	-3.744680851	1.3829787234	1
26	8	1	1	10	0.0972977589	-0.020842459	23	7.170212766	-3.20212766	0.4255319149	-1.265957447	-3.744680851	1.3829787234	1
26	9	2	2	40	-0.045591451	-0.014508267	23	7.170212766	-3.20212766	0.4255319149	-1.265957447	-3.744680851	1.3829787234	1
26	10	1	2	30	0.0659766768	0.0085859878	23	7.170212766	-3.20212766	0.4255319149	-1.265957447	-3.744680851	1.3829787234	1
26	11	2	2	40	0.0324521821	0.0028817397	23	7.170212766	-3.20212766	0.4255319149	-1.265957447	-3.744680851	1.3829787234	1
26	12	2	1	20	-0.066058683	-0.002668875	23	7.170212766	-3.20212766	0.4255319149	-1.265957447	-3.744680851	1.3829787234	1
26	13	1	2	30	-0.097593742	-0.017452361	23	7.170212766	-3.20212766	0.4255319149	-1.265957447	-3.744680851	1.3829787234	1
26	14	1	1	10	0.0680850362	-0.020362939	23	7.170212766	-3.20212766	0.4255319149	-1.265957447	-3.744680851	1.3829787234	1
26	15	2	1	20	0.0281842263	0.0291535821	23	7.170212766	-3.20212766	0.4255319149	-1.265957447	-3.744680851	1.3829787234	1
26	16	1	1	10	0.0283069321	-0.02045565	23	7.170212766	-3.20212766	0.4255319149	-1.265957447	-3.744680851	1.3829787234	1
26	17	2	2	40	0.1468588349	-0.014969211	23	7.170212766	-3.20212766	0.4255319149	-1.265957447	-3.744680851	1.3829787234	1
26	18	1	2	30	0.084361617	0.027310141	23	7.170212766	-3.20212766	0.4255319149	-1.265957447	-3.744680851	1.3829787234	1
26	19	2	2	40	0.1916638543	-0.136248143	23	7.170212766	-3.20212766	0.4255319149	-1.265957447	-3.744680851	1.3829787234	1
26	20	1	1	10	-0.010745363	0.0024918309	23	7.170212766	-3.20212766	0.4255319149	-1.265957447	-3.744680851	1.3829787234	1
26	21	2	1	20	-0.05637791	0.0016073665	23	7.170212766	-3.20212766	0.4255319149	-1.265957447	-3.744680851	1.3829787234	1
26	22	1	2	30	0.0160770524	-0.009263668	23	7.170212766	-3.20212766	0.4255319149	-1.265957447	-3.744680851	1.3829787234	1
26	23	2	2	40	-0.012355684	-0.006042936	23	7.170212766	-3.20212766	0.4255319149	-1.265957447	-3.744680851	1.3829787234	1
26	24	2	1	20	-0.089718687	-0.005094577	23	7.170212766	-3.20212766	0.4255319149	-1.265957447	-3.744680851	1.3829787234	1
26	25	1	1	10	0.101847965	-0.018142013	23	7.170212766	-3.20212766	0.4255319149	-1.265957447	-3.744680851	1.3829787234	1
26	26	1	2	30	-0.025631398	-0.017476076	23	7.170212766	-3.20212766	0.4255319149	-1.265957447	-3.744680851	1.3829787234	1
26	27	2	1	20	0.006008562	0.0144688854	23	7.170212766	-3.20212766	0.4255319149	-1.265957447	-3.744680851	1.3829787234	1
26	28	1	1	10	-0.00830474	-0.004300872	23	7.170212766	-3.20212766	0.4255319149	-1.265957447	-3.744680851	1.3829787234	1
26	29	2	2	40	0.0574112658	0.0106602136	23	7.170212766	-3.20212766	0.4255319149	-1.265957447	-3.744680851	1.3829787234	1
26	30	1	2	30	-0.012420427	0.0067637981	23	7.170212766	-3.20212766	0.4255319149	-1.265957447	-3.744680851	1.3829787234	1
26	31	2	2	40	-0.085943684	-0.028262195	23	7.170212766	-3.20212766	0.4255319149	-1.265957447	-3.744680851	1.3829787234	1
26	32	1	1	10	-0.057850038	0.0026009596	23	7.170212766	-3.20212766	0.4255319149	-1.265957447	-3.744680851	1.3829787234	1
26	33	2	2	40	-0.006866573	-0.013116283	23	7.170212766	-3.20212766	0.4255319149	-1.265957447	-3.744680851	1.3829787234	1
26	34	2	1	20	0.0637515006	-0.027991145	23	7.170212766	-3.20212766	0.4255319149	-1.265957447	-3.744680851	1.3829787234	1
26	35	1	2	30	-0.022679392	-0.004295299	23	7.170212766	-3.20212766	0.4255319149	-1.265957447	-3.744680851	1.3829787234	1
26	36	1	1	10	-0.039399287	0.0077550205	23	7.170212766	-3.20212766	0.4255319149	-1.265957447	-3.744680851	1.3829787234	1
26	37	2	1	20	-0.062916437	-0.015750564	23	7.170212766	-3.20212766	0.4255319149	-1.265957447	-3.744680851	1.3829787234	1
26	38	1	1	10	-0.024578503	0.0215104783	23	7.170212766	-3.20212766	0.4255319149	-1.265957447	-3.744680851	1.3829787234	1
26	39	2	2	40	0.1172298978	-0.011154583	23	7.170212766	-3.20212766	0.4255319149	-1.265957447	-3.744680851	1.3829787234	1
26	40	1	2	30	-0.063606931	-0.008151106	23	7.170212766	-3.20212766	0.4255319149	-1.265957447	-3.744680851	1.3829787234	1
26	41	2	2	40	0.1755495386	0.0189265378	23	7.170212766	-3.20212766	0.4255319149	-1.265957447	-3.744680851	1.3829787234	1
26	42	1	1	10	-0.013818323	0.0567008454	23	7.170212766	-3.20212766	0.4255319149	-1.265957447	-3.744680851	1.3829787234	1
26	43	2	1	20	-0.011810129	-0.053879057	23	7.170212766	-3.20212766	0.4255319149	-1.265957447	-3.744680851	1.3829787234	1
26	44	1	2	30	0.0402415474	-0.004097243	23	7.170212766	-3.20212766	0.4255319149	-1.265957447	-3.744680851	1.3829787234	1
26	45	2	2	40	0.1900692202	-0.020519216	23	7.170212766	-3.20212766	0.4255319149	-1.265957447	-3.744680851	1.3829787234	1
26	46	2	1	20	0.0081985385	-0.003498551	23	7.170212766	-3.20212766	0.4255319149	-1.265957447	-3.744680851	1.3829787234	1
26	47	1	1	10	0.0659648509	-0.000251649	23	7.170212766	-3.20212766	0.4255319149	-1.265957447	-3.744680851	1.3829787234	1
26	48	1	2	30	-0.022894744	-0.03000144	23	7.170212766	-3.20212766	0.4255319149	-1.265957447	-3.744680851	1.3829787234	1
26	49	2	1	20	0.1228052737	-0.002159273	23	7.170212766	-3.20212766	0.4255319149	-1.265957447	-3.744680851	1.3829787234	1
26	50	1	1	10	-0.017419146	-0.031278911	23	7.170212766	-3.20212766	0.4255319149	-1.265957447	-3.744680851	1.3829787234	1
26	51	2	2	40	-0.082056515	-0.006644631	23	7.170212766	-3.20212766	0.4255319149	-1.265957447	-3.744680851	1.3829787234	1
26	52	1	2	30	0.0631686162	0.0115443531	23	7.170212766	-3.20212766	0.4255319149	-1.265957447	-3.744680851	1.3829787234	1
26	53	2	2	40	-0.02956075	0.0027112367	23	7.170212766	-3.20212766	0.4255319149	-1.265957447	-3.744680851	1.3829787234	1
26	54	2	1	20	0.0115771518	0.0031509122	23	7.170212766	-3.20212766	0.4255319149	-1.265957447	-3.744680851	1.3829787234	1
26	55	1	2	30	0.1200340813	0.0017106637	23	7.170212766	-3.20212766	0.4255319149	-1.265957447	-3.744680851	1.3829787234	1
26	56	1	1	10	0.0401970594	-0.025197291	23	7.170212766	-3.20212766	0.4255319149	-1.265957447	-3.744680851	1.3829787234	1
26	57	2	1	20	-0.068436929	0.0047800686	23	7.170212766	-3.20212766	0.4255319149	-1.265957447	-3.744680851	1.3829787234	1
26	58	1	1	10	-0.08191892	0.0150467335	23	7.170212766	-3.20212766	0.4255319149	-1.265957447	-3.744680851	1.3829787234	1
26	59	2	2	40	0.0230782821	-0.009192858	23	7.170212766	-3.20212766	0.4255319149	-1.265957447	-3.744680851	1.3829787234	1
26	60	1	2	30	0.0230967486	0.0165367821	23	7.170212766	-3.20212766	0.4255319149	-1.265957447	-3.744680851	1.3829787234	1
27	1	2	1	20	0.0068088661	-0.076796064	27	7.170212766	-3.20212766	-10.57446809	-2.265957447	4.2553191489	5.3829787234	1
27	2	1	2	30	0.1133496039	-0.054484706	27	7.170212766	-3.20212766	-10.57446809	-2.265957447	4.2553191489	5.3829787234	1
27	3	2	2	40	-0.016341191	-0.092684383	27	7.170212766	-3.20212766	-10.57446809	-2.265957447	4.2553191489	5.3829787234	1
27	4	2	1	20	0.0808607107	0.1281294231	27	7.170212766	-3.20212766	-10.57446809	-2.265957447	4.2553191489	5.3829787234	1
27	5	1	1	10	-0.01700766	-0.065301642	27	7.170212766	-3.20212766	-10.57446809	-2.265957447	4.2553191489	5.3829787234	1
27	6	1	2	30	0.017721471	0.0901947801	27	7.170212766	-3.20212766	-10.57446809	-2.265957447	4.2553191489	5.3829787234	1
27	7	2	1	20	-0.035626859	-0.186124986	27	7.170212766	-3.20212766	-10.57446809	-2.265957447	4.2553191489	5.3829787234	1
27	8	1	1	10	-0.059311625	0.2904417132	27	7.170212766	-3.20212766	-10.57446809	-2.265957447	4.2553191489	5.3829787234	1
27	9	2	2	40	-0.047825655	0.0253345035	27	7.170212766	-3.20212766	-10.57446809	-2.265957447	4.2553191489	5.3829787234	1
27	10	1	2	30	-0.113788802	0.0437706578	27	7.170212766	-3.20212766	-10.57446809	-2.265957447	4.2553191489	5.3829787234	1
27	11	2	2	40	0.0451805323	0.0726479138	27	7.170212766	-3.20212766	-10.57446809	-2.265957447	4.2553191489	5.3829787234	1
27	12	2	1	20	-0.031368658	-0.008836573	27	7.170212766	-3.20212766	-10.57446809	-2.265957447	4.2553191489	5.3829787234	1
27	13	1	2	30	0.0061475965	0.5765830837	27	7.170212766	-3.20212766	-10.57446809	-2.265957447	4.2553191489	5.3829787234	1
27	14	1	1	10	-0.084913166	0.3306716856	27	7.170212766	-3.20212766	-10.57446809	-2.265957447	4.2553191489	5.3829787234	1
27	15	2	1	20	-0.107988877	0.1076269371	27	7.170212766	-3.20212766	-10.57446809	-2.265957447	4.2553191489	5.3829787234	1
27	16	1	1	10	-0.177009249	0.3475328697	27	7.170212766	-3.20212766	-10.57446809	-2.265957447	4.2553191489	5.3829787234	1
27	17	2	2	40	0.0049937321	0.1000163338	27	7.170212766	-3.20212766	-10.57446809	-2.265957447	4.2553191489	5.3829787234	1
27	18	1	2	30	-0.093249214	0.3797646706	27	7.170212766	-3.20212766	-10.57446809	-2.265957447	4.2553191489	5.3829787234	1
27	19	2	2	40	-0.054884416	-0.055875977	27	7.170212766	-3.20212766	-10.57446809	-2.265957447	4.2553191489	5.3829787234	1
27	20	1	1	10	-0.03630864	0.3383642409	27	7.170212766	-3.20212766	-10.57446809	-2.265957447	4.2553191489	5.3829787234	1
27	21	2	1	20	-0.041958909	0.0442057501	27	7.170212766	-3.20212766	-10.57446809	-2.265957447	4.2553191489	5.3829787234	1
27	22	1	2	30	-0.100260612	0.2740361359	27	7.170212766	-3.20212766	-10.57446809	-2.265957447	4.2553191489	5.3829787234	1
27	23	2	2	40	-0.011510045	0.0604275396	27	7.170212766	-3.20212766	-10.57446809	-2.265957447	4.2553191489	5.3829787234	1
27	24	2	1	20	-0.036498799	-0.002969102	27	7.170212766	-3.20212766	-10.57446809	-2.265957447	4.2553191489	5.3829787234	1
27	25	1	1	10	-0.037027595	0.2103059589	27	7.170212766	-3.20212766	-10.57446809	-2.265957447	4.2553191489	5.3829787234	1
27	26	1	2	30	-0.139982446	0.4762937799	27	7.170212766	-3.20212766	-10.57446809	-2.265957447	4.2553191489	5.3829787234	1
27	27	2	1	20	0.0794828476	0.0093840638	27	7.170212766	-3.20212766	-10.57446809	-2.265957447	4.2553191489	5.3829787234	1
27	28	1	1	10	-0.166522209	0.265762941	27	7.170212766	-3.20212766	-10.57446809	-2.265957447	4.2553191489	5.3829787234	1
27	29	2	2	40	-0.016335615	0.0502674542	27	7.170212766	-3.20212766	-10.57446809	-2.265957447	4.2553191489	5.3829787234	1
27	30	1	2	30	-0.149216319	0.8755170337	27	7.170212766	-3.20212766	-10.57446809	-2.265957447	4.2553191489	5.3829787234	1
27	31	2	2	40	-0.054014416	0.0449990506	27	7.170212766	-3.20212766	-10.57446809	-2.265957447	4.2553191489	5.3829787234	1
27	32	1	1	10	-0.016813126	0.305876792	27	7.170212766	-3.20212766	-10.57446809	-2.265957447	4.2553191489	5.3829787234	1
27	33	2	2	40	0.1133725305	0.0281250743	27	7.170212766	-3.20212766	-10.57446809	-2.265957447	4.2553191489	5.3829787234	1
27	34	2	1	20	0.1617355513	0.0302761231	27	7.170212766	-3.20212766	-10.57446809	-2.265957447	4.2553191489	5.3829787234	1
27	35	1	2	30	0.0204814517	0.0524545577	27	7.170212766	-3.20212766	-10.57446809	-2.265957447	4.2553191489	5.3829787234	1
27	36	1	1	10	-0.109254209	0.0207866454	27	7.170212766	-3.20212766	-10.57446809	-2.265957447	4.2553191489	5.3829787234	1
27	37	2	1	20	0.1770694208	0.1466064279	27	7.170212766	-3.20212766	-10.57446809	-2.265957447	4.2553191489	5.3829787234	1
27	38	1	1	10	-0.01023758	-0.005210284	27	7.170212766	-3.20212766	-10.57446809	-2.265957447	4.2553191489	5.3829787234	1
27	39	2	2	40	-0.035354388	0.0066109528	27	7.170212766	-3.20212766	-10.57446809	-2.265957447	4.2553191489	5.3829787234	1
27	40	1	2	30	-0.09383842	0.0614883051	27	7.170212766	-3.20212766	-10.57446809	-2.265957447	4.2553191489	5.3829787234	1
27	41	2	2	40	0.0657157667	0.1127794116	27	7.170212766	-3.20212766	-10.57446809	-2.265957447	4.2553191489	5.3829787234	1
27	42	1	1	10	-0.137175346	0.5496855764	27	7.170212766	-3.20212766	-10.57446809	-2.265957447	4.2553191489	5.3829787234	1
27	43	2	1	20	0.1674262793	-0.586476003	27	7.170212766	-3.20212766	-10.57446809	-2.265957447	4.2553191489	5.3829787234	1
27	44	1	2	30	-0.069855245	-0.125617214	27	7.170212766	-3.20212766	-10.57446809	-2.265957447	4.2553191489	5.3829787234	1
27	45	2	2	40	-0.052524014	-0.016725261	27	7.170212766	-3.20212766	-10.57446809	-2.265957447	4.2553191489	5.3829787234	1
27	46	2	1	20	-0.119712098	0.1023960971	27	7.170212766	-3.20212766	-10.57446809	-2.265957447	4.2553191489	5.3829787234	1
27	47	1	1	10	-0.010773963	-0.054784216	27	7.170212766	-3.20212766	-10.57446809	-2.265957447	4.2553191489	5.3829787234	1
27	48	1	2	30	-0.106674242	0.0355550899	27	7.170212766	-3.20212766	-10.57446809	-2.265957447	4.2553191489	5.3829787234	1
27	49	2	1	20	-0.056698111	0.0118922737	27	7.170212766	-3.20212766	-10.57446809	-2.265957447	4.2553191489	5.3829787234	1
27	50	1	1	10	-0.121288377	0.0329710873	27	7.170212766	-3.20212766	-10.57446809	-2.265957447	4.2553191489	5.3829787234	1
27	51	2	2	40	0.0032129768	0.0060787268	27	7.170212766	-3.20212766	-10.57446809	-2.265957447	4.2553191489	5.3829787234	1
27	52	1	2	30	-0.146848562	0.8240651954	27	7.170212766	-3.20212766	-10.57446809	-2.265957447	4.2553191489	5.3829787234	1
27	53	2	2	40	0.0624378769	-0.107526858	27	7.170212766	-3.20212766	-10.57446809	-2.265957447	4.2553191489	5.3829787234	1
27	54	2	1	20	-0.011740721	0.1463739108	27	7.170212766	-3.20212766	-10.57446809	-2.265957447	4.2553191489	5.3829787234	1
27	55	1	2	30	-0.164097882	0.3069825371	27	7.170212766	-3.20212766	-10.57446809	-2.265957447	4.2553191489	5.3829787234	1
27	56	1	1	10	0.0354258167	0.0001774259	27	7.170212766	-3.20212766	-10.57446809	-2.265957447	4.2553191489	5.3829787234	1
27	57	2	1	20	-0.052020153	0.0467596674	27	7.170212766	-3.20212766	-10.57446809	-2.265957447	4.2553191489	5.3829787234	1
27	58	1	1	10	-0.058702508	0.0232136505	27	7.170212766	-3.20212766	-10.57446809	-2.265957447	4.2553191489	5.3829787234	1
27	59	2	2	40	-0.083054122	-0.025935836	27	7.170212766	-3.20212766	-10.57446809	-2.265957447	4.2553191489	5.3829787234	1
27	60	1	2	30	-0.149645904	0.1343768865	27	7.170212766	-3.20212766	-10.57446809	-2.265957447	4.2553191489	5.3829787234	1
28	1	2	1	20	-0.059428155	-0.145029208	25	3.170212766	-23.20212766	-6.574468085	-2.265957447	-14.74468085	0.3829787234	1
28	2	1	2	30	-0.112869396	-0.028750859	25	3.170212766	-23.20212766	-6.574468085	-2.265957447	-14.74468085	0.3829787234	1
28	3	2	2	40	0.0207664591	-0.005471737	25	3.170212766	-23.20212766	-6.574468085	-2.265957447	-14.74468085	0.3829787234	1
28	4	2	1	20	-0.049289776	-0.009920122	25	3.170212766	-23.20212766	-6.574468085	-2.265957447	-14.74468085	0.3829787234	1
28	5	1	1	10	0.0200387566	-0.00445772	25	3.170212766	-23.20212766	-6.574468085	-2.265957447	-14.74468085	0.3829787234	1
28	6	1	2	30	-0.08501722	0.0431627192	25	3.170212766	-23.20212766	-6.574468085	-2.265957447	-14.74468085	0.3829787234	1
28	7	2	1	20	-0.08142963	-0.014000586	25	3.170212766	-23.20212766	-6.574468085	-2.265957447	-14.74468085	0.3829787234	1
28	8	1	1	10	0.0265348378	0.003141562	25	3.170212766	-23.20212766	-6.574468085	-2.265957447	-14.74468085	0.3829787234	1
28	9	2	2	40	-0.072256736	-0.033698788	25	3.170212766	-23.20212766	-6.574468085	-2.265957447	-14.74468085	0.3829787234	1
28	10	1	2	30	-0.258827179	0.0151949217	25	3.170212766	-23.20212766	-6.574468085	-2.265957447	-14.74468085	0.3829787234	1
28	11	2	2	40	0.0216206814	-0.003580395	25	3.170212766	-23.20212766	-6.574468085	-2.265957447	-14.74468085	0.3829787234	1
28	12	2	1	20	0.0818265165	0.0024740058	25	3.170212766	-23.20212766	-6.574468085	-2.265957447	-14.74468085	0.3829787234	1
28	13	1	2	30	-0.081084534	0.0105985243	25	3.170212766	-23.20212766	-6.574468085	-2.265957447	-14.74468085	0.3829787234	1
28	14	1	1	10	-0.01627122	-0.005347594	25	3.170212766	-23.20212766	-6.574468085	-2.265957447	-14.74468085	0.3829787234	1
28	15	2	1	20	0.1674830085	0.0218653572	25	3.170212766	-23.20212766	-6.574468085	-2.265957447	-14.74468085	0.3829787234	1
28	16	1	1	10	-0.115711711	-0.026038579	25	3.170212766	-23.20212766	-6.574468085	-2.265957447	-14.74468085	0.3829787234	1
28	17	2	2	40	-0.113501634	-0.005220256	25	3.170212766	-23.20212766	-6.574468085	-2.265957447	-14.74468085	0.3829787234	1
28	18	1	2	30	-0.010354545	-0.023966663	25	3.170212766	-23.20212766	-6.574468085	-2.265957447	-14.74468085	0.3829787234	1
28	19	2	2	40	-0.039809157	-0.021989195	25	3.170212766	-23.20212766	-6.574468085	-2.265957447	-14.74468085	0.3829787234	1
28	20	1	1	10	-0.002591411	0.002092732	25	3.170212766	-23.20212766	-6.574468085	-2.265957447	-14.74468085	0.3829787234	1
28	21	2	1	20	0.0136180435	0.0049813291	25	3.170212766	-23.20212766	-6.574468085	-2.265957447	-14.74468085	0.3829787234	1
28	22	1	2	30	0.0621418169	0.0478083077	25	3.170212766	-23.20212766	-6.574468085	-2.265957447	-14.74468085	0.3829787234	1
28	23	2	2	40	0.2611585901	-0.151070634	25	3.170212766	-23.20212766	-6.574468085	-2.265957447	-14.74468085	0.3829787234	1
28	24	2	1	20	-0.006665106	0.007543801	25	3.170212766	-23.20212766	-6.574468085	-2.265957447	-14.74468085	0.3829787234	1
28	25	1	1	10	-0.014304512	0.0091665426	25	3.170212766	-23.20212766	-6.574468085	-2.265957447	-14.74468085	0.3829787234	1
28	26	1	2	30	0.0985133061	-0.05928959	25	3.170212766	-23.20212766	-6.574468085	-2.265957447	-14.74468085	0.3829787234	1
28	27	2	1	20	0.1201733134	0.0065774319	25	3.170212766	-23.20212766	-6.574468085	-2.265957447	-14.74468085	0.3829787234	1
28	28	1	1	10	-0.063838944	-0.029992973	25	3.170212766	-23.20212766	-6.574468085	-2.265957447	-14.74468085	0.3829787234	1
28	29	2	2	40	0.1437752189	-0.055596368	25	3.170212766	-23.20212766	-6.574468085	-2.265957447	-14.74468085	0.3829787234	1
28	30	1	2	30	0.0134312591	-0.017033961	25	3.170212766	-23.20212766	-6.574468085	-2.265957447	-14.74468085	0.3829787234	1
28	31	2	2	40	0.0004658346	-0.018873222	25	3.170212766	-23.20212766	-6.574468085	-2.265957447	-14.74468085	0.3829787234	1
28	32	1	1	10	-0.031665614	0.0178653478	25	3.170212766	-23.20212766	-6.574468085	-2.265957447	-14.74468085	0.3829787234	1
28	33	2	2	40	-0.11466081	-0.012000098	25	3.170212766	-23.20212766	-6.574468085	-2.265957447	-14.74468085	0.3829787234	1
28	34	2	1	20	-0.034597609	-0.010192137	25	3.170212766	-23.20212766	-6.574468085	-2.265957447	-14.74468085	0.3829787234	1
28	35	1	2	30	-0.042005349	0.0011061559	25	3.170212766	-23.20212766	-6.574468085	-2.265957447	-14.74468085	0.3829787234	1
28	36	1	1	10	-0.182010591	-0.024539073	25	3.170212766	-23.20212766	-6.574468085	-2.265957447	-14.74468085	0.3829787234	1
28	37	2	1	20	0.014167828	-0.041993544	25	3.170212766	-23.20212766	-6.574468085	-2.265957447	-14.74468085	0.3829787234	1
28	38	1	1	10	0.03688943	0.0198759495	25	3.170212766	-23.20212766	-6.574468085	-2.265957447	-14.74468085	0.3829787234	1
28	39	2	2	40	-0.194011356	-0.002723512	25	3.170212766	-23.20212766	-6.574468085	-2.265957447	-14.74468085	0.3829787234	1
28	40	1	2	30	0.0273725672	-0.005213139	25	3.170212766	-23.20212766	-6.574468085	-2.265957447	-14.74468085	0.3829787234	1
28	41	2	2	40	-0.068765914	0.0053306266	25	3.170212766	-23.20212766	-6.574468085	-2.265957447	-14.74468085	0.3829787234	1
28	42	1	1	10	-0.067301366	-0.028708523	25	3.170212766	-23.20212766	-6.574468085	-2.265957447	-14.74468085	0.3829787234	1
28	43	2	1	20	-0.030634033	0.0040024621	25	3.170212766	-23.20212766	-6.574468085	-2.265957447	-14.74468085	0.3829787234	1
28	44	1	2	30	0.0107896218	-0.007409514	25	3.170212766	-23.20212766	-6.574468085	-2.265957447	-14.74468085	0.3829787234	1
28	45	2	2	40	-0.180841842	-0.022300089	25	3.170212766	-23.20212766	-6.574468085	-2.265957447	-14.74468085	0.3829787234	1
28	46	2	1	20	-0.000919782	0.0162919521	25	3.170212766	-23.20212766	-6.574468085	-2.265957447	-14.74468085	0.3829787234	1
28	47	1	1	10	-0.054698839	-0.100688109	25	3.170212766	-23.20212766	-6.574468085	-2.265957447	-14.74468085	0.3829787234	1
28	48	1	2	30	-0.248774394	-0.003573439	25	3.170212766	-23.20212766	-6.574468085	-2.265957447	-14.74468085	0.3829787234	1
28	49	2	1	20	-0.091212345	0.0196771138	25	3.170212766	-23.20212766	-6.574468085	-2.265957447	-14.74468085	0.3829787234	1
28	50	1	1	10	0.0160576382	-0.011830099	25	3.170212766	-23.20212766	-6.574468085	-2.265957447	-14.74468085	0.3829787234	1
28	51	2	2	40	-0.20512822	-0.013576684	25	3.170212766	-23.20212766	-6.574468085	-2.265957447	-14.74468085	0.3829787234	1
28	52	1	2	30	-0.008980076	-0.01291043	25	3.170212766	-23.20212766	-6.574468085	-2.265957447	-14.74468085	0.3829787234	1
28	53	2	2	40	0.0018743735	0.0046948858	25	3.170212766	-23.20212766	-6.574468085	-2.265957447	-14.74468085	0.3829787234	1
28	54	2	1	20	-0.093615004	0.0256948285	25	3.170212766	-23.20212766	-6.574468085	-2.265957447	-14.74468085	0.3829787234	1
28	55	1	2	30	-0.100105909	0.0033086528	25	3.170212766	-23.20212766	-6.574468085	-2.265957447	-14.74468085	0.3829787234	1
28	56	1	1	10	-0.11387481	0.0312790889	25	3.170212766	-23.20212766	-6.574468085	-2.265957447	-14.74468085	0.3829787234	1
28	57	2	1	20	0.0536629316	0.0192520147	25	3.170212766	-23.20212766	-6.574468085	-2.265957447	-14.74468085	0.3829787234	1
28	58	1	1	10	0.0187263551	0.0403087333	25	3.170212766	-23.20212766	-6.574468085	-2.265957447	-14.74468085	0.3829787234	1
28	59	2	2	40	0.0531374812	0.0172576733	25	3.170212766	-23.20212766	-6.574468085	-2.265957447	-14.74468085	0.3829787234	1
28	60	1	2	30	-0.103171463	-0.036025879	25	3.170212766	-23.20212766	-6.574468085	-2.265957447	-14.74468085	0.3829787234	1
29	1	2	1	20	-0.12235322	-0.012703981	26	-9.829787234	-1.20212766	-0.574468085	0.7340425532	0.2553191489	-1.617021277	1
29	2	1	2	30	-0.011896612	-0.004512051	26	-9.829787234	-1.20212766	-0.574468085	0.7340425532	0.2553191489	-1.617021277	1
29	3	2	2	40	-0.050530269	-0.004892856	26	-9.829787234	-1.20212766	-0.574468085	0.7340425532	0.2553191489	-1.617021277	1
29	4	2	1	20	-0.08256609	0.0000678687	26	-9.829787234	-1.20212766	-0.574468085	0.7340425532	0.2553191489	-1.617021277	1
29	5	1	1	10	-0.021067969	-0.012457072	26	-9.829787234	-1.20212766	-0.574468085	0.7340425532	0.2553191489	-1.617021277	1
29	6	1	2	30	-0.017644145	-0.000267141	26	-9.829787234	-1.20212766	-0.574468085	0.7340425532	0.2553191489	-1.617021277	1
29	7	2	1	20	0.025297373	0.0039884303	26	-9.829787234	-1.20212766	-0.574468085	0.7340425532	0.2553191489	-1.617021277	1
29	8	1	1	10	-0.005213169	0.0004174765	26	-9.829787234	-1.20212766	-0.574468085	0.7340425532	0.2553191489	-1.617021277	1
29	9	2	2	40	-0.08463554	0.0018375005	26	-9.829787234	-1.20212766	-0.574468085	0.7340425532	0.2553191489	-1.617021277	1
29	10	1	2	30	-0.006087529	0.0097044674	26	-9.829787234	-1.20212766	-0.574468085	0.7340425532	0.2553191489	-1.617021277	1
29	11	2	2	40	-0.054324977	0.006559279	26	-9.829787234	-1.20212766	-0.574468085	0.7340425532	0.2553191489	-1.617021277	1
29	12	2	1	20	-0.093974247	0.0053082368	26	-9.829787234	-1.20212766	-0.574468085	0.7340425532	0.2553191489	-1.617021277	1
29	13	1	2	30	0.0138242236	-0.005066829	26	-9.829787234	-1.20212766	-0.574468085	0.7340425532	0.2553191489	-1.617021277	1
29	14	1	1	10	-0.041020838	-0.015654645	26	-9.829787234	-1.20212766	-0.574468085	0.7340425532	0.2553191489	-1.617021277	1
29	15	2	1	20	0.4863985725	-2.504220631	26	-9.829787234	-1.20212766	-0.574468085	0.7340425532	0.2553191489	-1.617021277	1
29	16	1	1	10	0.0907863177	-0.004645785	26	-9.829787234	-1.20212766	-0.574468085	0.7340425532	0.2553191489	-1.617021277	1
29	17	2	2	40	0.1242398805	0.0081390734	26	-9.829787234	-1.20212766	-0.574468085	0.7340425532	0.2553191489	-1.617021277	1
29	18	1	2	30	0.5783629823	-0.020657662	26	-9.829787234	-1.20212766	-0.574468085	0.7340425532	0.2553191489	-1.617021277	1
29	19	2	2	40	-2.179964423	-0.014267562	26	-9.829787234	-1.20212766	-0.574468085	0.7340425532	0.2553191489	-1.617021277	1
29	20	1	1	10	-0.249716494	0.0079623786	26	-9.829787234	-1.20212766	-0.574468085	0.7340425532	0.2553191489	-1.617021277	1
29	21	2	1	20	0.654695831	0.0110879117	26	-9.829787234	-1.20212766	-0.574468085	0.7340425532	0.2553191489	-1.617021277	1
29	22	1	2	30	-0.571576986	0.0107339098	26	-9.829787234	-1.20212766	-0.574468085	0.7340425532	0.2553191489	-1.617021277	1
29	23	2	2	40	0.1771802569	0.0130530746	26	-9.829787234	-1.20212766	-0.574468085	0.7340425532	0.2553191489	-1.617021277	1
29	24	2	1	20	-0.161465915	-0.437544121	26	-9.829787234	-1.20212766	-0.574468085	0.7340425532	0.2553191489	-1.617021277	1
29	25	1	1	10	-0.563887357	-0.020044454	26	-9.829787234	-1.20212766	-0.574468085	0.7340425532	0.2553191489	-1.617021277	1
29	26	1	2	30	-0.060659947	0.0122018884	26	-9.829787234	-1.20212766	-0.574468085	0.7340425532	0.2553191489	-1.617021277	1
29	27	2	1	20	-0.049461842	0.0075460556	26	-9.829787234	-1.20212766	-0.574468085	0.7340425532	0.2553191489	-1.617021277	1
29	28	1	1	10	-0.141500544	0.0033431334	26	-9.829787234	-1.20212766	-0.574468085	0.7340425532	0.2553191489	-1.617021277	1
29	29	2	2	40	-0.034201041	-0.012200609	26	-9.829787234	-1.20212766	-0.574468085	0.7340425532	0.2553191489	-1.617021277	1
29	30	1	2	30	-0.054886065	0.0079690059	26	-9.829787234	-1.20212766	-0.574468085	0.7340425532	0.2553191489	-1.617021277	1
29	31	2	2	40	-0.027504352	-0.013219962	26	-9.829787234	-1.20212766	-0.574468085	0.7340425532	0.2553191489	-1.617021277	1
29	32	1	1	10	0.0602636759	0.0131947839	26	-9.829787234	-1.20212766	-0.574468085	0.7340425532	0.2553191489	-1.617021277	1
29	33	2	2	40	0.0878376193	-0.018499236	26	-9.829787234	-1.20212766	-0.574468085	0.7340425532	0.2553191489	-1.617021277	1
29	34	2	1	20	-0.159294074	0.0096964884	26	-9.829787234	-1.20212766	-0.574468085	0.7340425532	0.2553191489	-1.617021277	1
29	35	1	2	30	0.090276221	0.0022174095	26	-9.829787234	-1.20212766	-0.574468085	0.7340425532	0.2553191489	-1.617021277	1
29	36	1	1	10	-0.094495979	0.0054212515	26	-9.829787234	-1.20212766	-0.574468085	0.7340425532	0.2553191489	-1.617021277	1
29	37	2	1	20	-0.022929592	0.0128938652	26	-9.829787234	-1.20212766	-0.574468085	0.7340425532	0.2553191489	-1.617021277	1
29	38	1	1	10	-0.074082815	-0.00100741	26	-9.829787234	-1.20212766	-0.574468085	0.7340425532	0.2553191489	-1.617021277	1
29	39	2	2	40	0.1110868612	-0.005039661	26	-9.829787234	-1.20212766	-0.574468085	0.7340425532	0.2553191489	-1.617021277	1
29	40	1	2	30	-0.085239941	-0.023436392	26	-9.829787234	-1.20212766	-0.574468085	0.7340425532	0.2553191489	-1.617021277	1
29	41	2	2	40	0.023579047	0.0068008335	26	-9.829787234	-1.20212766	-0.574468085	0.7340425532	0.2553191489	-1.617021277	1
29	42	1	1	10	0.1985302544	0.018695685	26	-9.829787234	-1.20212766	-0.574468085	0.7340425532	0.2553191489	-1.617021277	1
29	43	2	1	20	0.1009662579	-0.009301185	26	-9.829787234	-1.20212766	-0.574468085	0.7340425532	0.2553191489	-1.617021277	1
29	44	1	2	30	-0.035370941	0.0249674482	26	-9.829787234	-1.20212766	-0.574468085	0.7340425532	0.2553191489	-1.617021277	1
29	45	2	2	40	0.0524237169	-0.008491572	26	-9.829787234	-1.20212766	-0.574468085	0.7340425532	0.2553191489	-1.617021277	1
29	46	2	1	20	-0.164923358	-0.014031841	26	-9.829787234	-1.20212766	-0.574468085	0.7340425532	0.2553191489	-1.617021277	1
29	47	1	1	10	-0.072378177	0.0429078978	26	-9.829787234	-1.20212766	-0.574468085	0.7340425532	0.2553191489	-1.617021277	1
29	48	1	2	30	0.0570407843	0.0046916426	26	-9.829787234	-1.20212766	-0.574468085	0.7340425532	0.2553191489	-1.617021277	1
29	49	2	1	20	0.0310783002	-0.011845246	26	-9.829787234	-1.20212766	-0.574468085	0.7340425532	0.2553191489	-1.617021277	1
29	50	1	1	10	0.0232282118	0.0015345657	26	-9.829787234	-1.20212766	-0.574468085	0.7340425532	0.2553191489	-1.617021277	1
29	51	2	2	40	0.0637100233	-0.013179118	26	-9.829787234	-1.20212766	-0.574468085	0.7340425532	0.2553191489	-1.617021277	1
29	52	1	2	30	-0.014847677	-0.009691645	26	-9.829787234	-1.20212766	-0.574468085	0.7340425532	0.2553191489	-1.617021277	1
29	53	2	2	40	-0.013577583	-0.012725592	26	-9.829787234	-1.20212766	-0.574468085	0.7340425532	0.2553191489	-1.617021277	1
29	54	2	1	20	-0.021123756	-0.003503288	26	-9.829787234	-1.20212766	-0.574468085	0.7340425532	0.2553191489	-1.617021277	1
29	55	1	2	30	-0.078438078	0.0220582176	26	-9.829787234	-1.20212766	-0.574468085	0.7340425532	0.2553191489	-1.617021277	1
29	56	1	1	10	-0.126323914	-0.007218971	26	-9.829787234	-1.20212766	-0.574468085	0.7340425532	0.2553191489	-1.617021277	1
29	57	2	1	20	0.1518257053	0.0226503758	26	-9.829787234	-1.20212766	-0.574468085	0.7340425532	0.2553191489	-1.617021277	1
29	58	1	1	10	0.0736096763	0.0250482721	26	-9.829787234	-1.20212766	-0.574468085	0.7340425532	0.2553191489	-1.617021277	1
29	59	2	2	40	0.0005183027	-0.018208069	26	-9.829787234	-1.20212766	-0.574468085	0.7340425532	0.2553191489	-1.617021277	1
29	60	1	2	30	-0.004059767	0.0213418598	26	-9.829787234	-1.20212766	-0.574468085	0.7340425532	0.2553191489	-1.617021277	1
30	1	2	1	20	-0.034029726	0.0403312108	24	-4.829787234	11.79787234	6.4255319149	4.7340425532	3.2553191489	-2.617021277	1
30	2	1	2	30	0.0345557452	-0.00153887	24	-4.829787234	11.79787234	6.4255319149	4.7340425532	3.2553191489	-2.617021277	1
30	3	2	2	40	0.1254808954	0.0145341977	24	-4.829787234	11.79787234	6.4255319149	4.7340425532	3.2553191489	-2.617021277	1
30	4	2	1	20	0.1172155739	-0.026141553	24	-4.829787234	11.79787234	6.4255319149	4.7340425532	3.2553191489	-2.617021277	1
30	5	1	1	10	-0.114508564	0.0393006325	24	-4.829787234	11.79787234	6.4255319149	4.7340425532	3.2553191489	-2.617021277	1
30	6	1	2	30	-0.050871319	-0.021762777	24	-4.829787234	11.79787234	6.4255319149	4.7340425532	3.2553191489	-2.617021277	1
30	7	2	1	20	-0.060701337	0.0398058523	24	-4.829787234	11.79787234	6.4255319149	4.7340425532	3.2553191489	-2.617021277	1
30	8	1	1	10	-0.033841641	0.0051560181	24	-4.829787234	11.79787234	6.4255319149	4.7340425532	3.2553191489	-2.617021277	1
30	9	2	2	40	0.0182398282	-0.034460566	24	-4.829787234	11.79787234	6.4255319149	4.7340425532	3.2553191489	-2.617021277	1
30	10	1	2	30	-0.154223144	0.0071553514	24	-4.829787234	11.79787234	6.4255319149	4.7340425532	3.2553191489	-2.617021277	1
30	11	2	2	40	0.1065928843	-0.067843564	24	-4.829787234	11.79787234	6.4255319149	4.7340425532	3.2553191489	-2.617021277	1
30	12	2	1	20	0.181686819	0.0554850649	24	-4.829787234	11.79787234	6.4255319149	4.7340425532	3.2553191489	-2.617021277	1
30	13	1	2	30	-0.024953074	-0.027825748	24	-4.829787234	11.79787234	6.4255319149	4.7340425532	3.2553191489	-2.617021277	1
30	14	1	1	10	-0.038752738	0.0788142211	24	-4.829787234	11.79787234	6.4255319149	4.7340425532	3.2553191489	-2.617021277	1
30	15	2	1	20	0.0898442689	0.0657772955	24	-4.829787234	11.79787234	6.4255319149	4.7340425532	3.2553191489	-2.617021277	1
30	16	1	1	10	-0.064719394	0.0116947492	24	-4.829787234	11.79787234	6.4255319149	4.7340425532	3.2553191489	-2.617021277	1
30	17	2	2	40	-0.012843839	0.0360137668	24	-4.829787234	11.79787234	6.4255319149	4.7340425532	3.2553191489	-2.617021277	1
30	18	1	2	30	-0.140358755	0.0012365417	24	-4.829787234	11.79787234	6.4255319149	4.7340425532	3.2553191489	-2.617021277	1
30	19	2	2	40	0.0525998188	-0.034932984	24	-4.829787234	11.79787234	6.4255319149	4.7340425532	3.2553191489	-2.617021277	1
30	20	1	1	10	0.0103531569	0.098007155	24	-4.829787234	11.79787234	6.4255319149	4.7340425532	3.2553191489	-2.617021277	1
30	21	2	1	20	0.2600107418	-0.031172679	24	-4.829787234	11.79787234	6.4255319149	4.7340425532	3.2553191489	-2.617021277	1
30	22	1	2	30	-0.228068394	0.6086330401	24	-4.829787234	11.79787234	6.4255319149	4.7340425532	3.2553191489	-2.617021277	1
30	23	2	2	40	-0.17041706	0.2194299511	24	-4.829787234	11.79787234	6.4255319149	4.7340425532	3.2553191489	-2.617021277	1
30	24	2	1	20	0.1424420517	-0.147342088	24	-4.829787234	11.79787234	6.4255319149	4.7340425532	3.2553191489	-2.617021277	1
30	25	1	1	10	-0.200279355	0.2776165621	24	-4.829787234	11.79787234	6.4255319149	4.7340425532	3.2553191489	-2.617021277	1
30	26	1	2	30	0.1044262412	0.0523187016	24	-4.829787234	11.79787234	6.4255319149	4.7340425532	3.2553191489	-2.617021277	1
30	27	2	1	20	0.0003211351	-0.188144642	24	-4.829787234	11.79787234	6.4255319149	4.7340425532	3.2553191489	-2.617021277	1
30	28	1	1	10	-0.0805174	0.3787201489	24	-4.829787234	11.79787234	6.4255319149	4.7340425532	3.2553191489	-2.617021277	1
30	29	2	2	40	0.165037879	-0.385458388	24	-4.829787234	11.79787234	6.4255319149	4.7340425532	3.2553191489	-2.617021277	1
30	30	1	2	30	-0.140054452	0.2083576253	24	-4.829787234	11.79787234	6.4255319149	4.7340425532	3.2553191489	-2.617021277	1
30	31	2	2	40	0.0804790196	0.0808984889	24	-4.829787234	11.79787234	6.4255319149	4.7340425532	3.2553191489	-2.617021277	1
30	32	1	1	10	-0.002281733	-0.036278244	24	-4.829787234	11.79787234	6.4255319149	4.7340425532	3.2553191489	-2.617021277	1
30	33	2	2	40	0.1426528897	-0.253493267	24	-4.829787234	11.79787234	6.4255319149	4.7340425532	3.2553191489	-2.617021277	1
30	34	2	1	20	-0.0292308	0.072867285	24	-4.829787234	11.79787234	6.4255319149	4.7340425532	3.2553191489	-2.617021277	1
30	35	1	2	30	-0.423366044	0.4270785961	24	-4.829787234	11.79787234	6.4255319149	4.7340425532	3.2553191489	-2.617021277	1
30	36	1	1	10	0.067170716	0.0036699798	24	-4.829787234	11.79787234	6.4255319149	4.7340425532	3.2553191489	-2.617021277	1
30	37	2	1	20	-0.081681095	-0.020673893	24	-4.829787234	11.79787234	6.4255319149	4.7340425532	3.2553191489	-2.617021277	1
30	38	1	1	10	0.3511471981	-0.204371981	24	-4.829787234	11.79787234	6.4255319149	4.7340425532	3.2553191489	-2.617021277	1
30	39	2	2	40	0.02915218	-0.023300392	24	-4.829787234	11.79787234	6.4255319149	4.7340425532	3.2553191489	-2.617021277	1
30	40	1	2	30	-0.344547073	0.4283995957	24	-4.829787234	11.79787234	6.4255319149	4.7340425532	3.2553191489	-2.617021277	1
30	41	2	2	40	0.013153931	-0.723006251	24	-4.829787234	11.79787234	6.4255319149	4.7340425532	3.2553191489	-2.617021277	1
30	42	1	1	10	-0.21341382	0.6806003134	24	-4.829787234	11.79787234	6.4255319149	4.7340425532	3.2553191489	-2.617021277	1
30	43	2	1	20	0.0277065989	-0.011021081	24	-4.829787234	11.79787234	6.4255319149	4.7340425532	3.2553191489	-2.617021277	1
30	44	1	2	30	0.4578002746	0.2194332769	24	-4.829787234	11.79787234	6.4255319149	4.7340425532	3.2553191489	-2.617021277	1
30	45	2	2	40	-0.009539492	-0.026770782	24	-4.829787234	11.79787234	6.4255319149	4.7340425532	3.2553191489	-2.617021277	1
30	46	2	1	20	0.0511993567	-0.026969364	24	-4.829787234	11.79787234	6.4255319149	4.7340425532	3.2553191489	-2.617021277	1
30	47	1	1	10	0.0220354874	-0.025290937	24	-4.829787234	11.79787234	6.4255319149	4.7340425532	3.2553191489	-2.617021277	1
30	48	1	2	30	-0.020662315	0.1147329247	24	-4.829787234	11.79787234	6.4255319149	4.7340425532	3.2553191489	-2.617021277	1
30	49	2	1	20	0.0733224846	0.0533302218	24	-4.829787234	11.79787234	6.4255319149	4.7340425532	3.2553191489	-2.617021277	1
30	50	1	1	10	0.0298734584	-0.032288112	24	-4.829787234	11.79787234	6.4255319149	4.7340425532	3.2553191489	-2.617021277	1
30	51	2	2	40	0.0664267306	0.0711695831	24	-4.829787234	11.79787234	6.4255319149	4.7340425532	3.2553191489	-2.617021277	1
30	52	1	2	30	-0.161406876	-0.002572495	24	-4.829787234	11.79787234	6.4255319149	4.7340425532	3.2553191489	-2.617021277	1
30	53	2	2	40	0.085368672	-0.198482213	24	-4.829787234	11.79787234	6.4255319149	4.7340425532	3.2553191489	-2.617021277	1
30	54	2	1	20	0.4920841493	0.0084820915	24	-4.829787234	11.79787234	6.4255319149	4.7340425532	3.2553191489	-2.617021277	1
30	55	1	2	30	-0.027821864	0.0146679985	24	-4.829787234	11.79787234	6.4255319149	4.7340425532	3.2553191489	-2.617021277	1
30	56	1	1	10	-0.025231099	-0.058698643	24	-4.829787234	11.79787234	6.4255319149	4.7340425532	3.2553191489	-2.617021277	1
30	57	2	1	20	0.0219978649	-0.039467233	24	-4.829787234	11.79787234	6.4255319149	4.7340425532	3.2553191489	-2.617021277	1
30	58	1	1	10	0.0960567529	0.0096936987	24	-4.829787234	11.79787234	6.4255319149	4.7340425532	3.2553191489	-2.617021277	1
30	59	2	2	40	0.7187933989	-0.061610225	24	-4.829787234	11.79787234	6.4255319149	4.7340425532	3.2553191489	-2.617021277	1
30	60	1	2	30	-0.194238436	0.0023226795	24	-4.829787234	11.79787234	6.4255319149	4.7340425532	3.2553191489	-2.617021277	1
31	1	2	1	20	0.1376611938	0.0127402816	21	11.170212766	16.79787234	7.4255319149	-1.265957447	4.2553191489	6.3829787234	1
31	2	1	2	30	-0.166195344	0.0144007888	21	11.170212766	16.79787234	7.4255319149	-1.265957447	4.2553191489	6.3829787234	1
31	3	2	2	40	-0.309630429	0.0124108402	21	11.170212766	16.79787234	7.4255319149	-1.265957447	4.2553191489	6.3829787234	1
31	4	2	1	20	-0.057597408	0.0051910681	21	11.170212766	16.79787234	7.4255319149	-1.265957447	4.2553191489	6.3829787234	1
31	5	1	1	10	2.9955112719	-0.019439184	21	11.170212766	16.79787234	7.4255319149	-1.265957447	4.2553191489	6.3829787234	1
31	6	1	2	30	-0.280839431	0.0023785638	21	11.170212766	16.79787234	7.4255319149	-1.265957447	4.2553191489	6.3829787234	1
31	7	2	1	20	-0.113608557	0.0140852275	21	11.170212766	16.79787234	7.4255319149	-1.265957447	4.2553191489	6.3829787234	1
31	8	1	1	10	-0.487781969	0.0155511887	21	11.170212766	16.79787234	7.4255319149	-1.265957447	4.2553191489	6.3829787234	1
31	9	2	2	40	-0.043644567	0.0076780318	21	11.170212766	16.79787234	7.4255319149	-1.265957447	4.2553191489	6.3829787234	1
31	10	1	2	30	-3.581864916	0.0099370893	21	11.170212766	16.79787234	7.4255319149	-1.265957447	4.2553191489	6.3829787234	1
31	11	2	2	40	-1.97530516	-0.027657049	21	11.170212766	16.79787234	7.4255319149	-1.265957447	4.2553191489	6.3829787234	1
31	12	2	1	20	0.0385975332	0.0268223383	21	11.170212766	16.79787234	7.4255319149	-1.265957447	4.2553191489	6.3829787234	1
31	13	1	2	30	-0.240475965	0.0083411442	21	11.170212766	16.79787234	7.4255319149	-1.265957447	4.2553191489	6.3829787234	1
31	14	1	1	10	-2.471971085	0.0264289363	21	11.170212766	16.79787234	7.4255319149	-1.265957447	4.2553191489	6.3829787234	1
31	15	2	1	20	-0.17288831	-0.020039193	21	11.170212766	16.79787234	7.4255319149	-1.265957447	4.2553191489	6.3829787234	1
31	16	1	1	10	-0.091806164	0.0065854213	21	11.170212766	16.79787234	7.4255319149	-1.265957447	4.2553191489	6.3829787234	1
31	17	2	2	40	-0.175884132	0.0002897256	21	11.170212766	16.79787234	7.4255319149	-1.265957447	4.2553191489	6.3829787234	1
31	18	1	2	30	-0.203458246	0.0505259132	21	11.170212766	16.79787234	7.4255319149	-1.265957447	4.2553191489	6.3829787234	1
31	19	2	2	40	-0.104787491	0.013334177	21	11.170212766	16.79787234	7.4255319149	-1.265957447	4.2553191489	6.3829787234	1
31	20	1	1	10	-0.210712551	-0.096081796	21	11.170212766	16.79787234	7.4255319149	-1.265957447	4.2553191489	6.3829787234	1
31	21	2	1	20	-0.129324268	-0.004578599	21	11.170212766	16.79787234	7.4255319149	-1.265957447	4.2553191489	6.3829787234	1
31	22	1	2	30	-0.122843643	0.0083285851	21	11.170212766	16.79787234	7.4255319149	-1.265957447	4.2553191489	6.3829787234	1
31	23	2	2	40	-0.098458085	0.0023934338	21	11.170212766	16.79787234	7.4255319149	-1.265957447	4.2553191489	6.3829787234	1
31	24	2	1	20	-0.114839126	-0.001127266	21	11.170212766	16.79787234	7.4255319149	-1.265957447	4.2553191489	6.3829787234	1
31	25	1	1	10	0.0942051473	-0.000811975	21	11.170212766	16.79787234	7.4255319149	-1.265957447	4.2553191489	6.3829787234	1
31	26	1	2	30	-0.191929479	-0.007871068	21	11.170212766	16.79787234	7.4255319149	-1.265957447	4.2553191489	6.3829787234	1
31	27	2	1	20	-0.091259464	-0.01372277	21	11.170212766	16.79787234	7.4255319149	-1.265957447	4.2553191489	6.3829787234	1
31	28	1	1	10	-0.03824538	0.0078079564	21	11.170212766	16.79787234	7.4255319149	-1.265957447	4.2553191489	6.3829787234	1
31	29	2	2	40	-0.111481784	0.0087569946	21	11.170212766	16.79787234	7.4255319149	-1.265957447	4.2553191489	6.3829787234	1
31	30	1	2	30	-0.091663487	0.0164516836	21	11.170212766	16.79787234	7.4255319149	-1.265957447	4.2553191489	6.3829787234	1
31	31	2	2	40	-0.082144031	-0.006452648	21	11.170212766	16.79787234	7.4255319149	-1.265957447	4.2553191489	6.3829787234	1
31	32	1	1	10	-0.165505914	-0.008109993	21	11.170212766	16.79787234	7.4255319149	-1.265957447	4.2553191489	6.3829787234	1
31	33	2	2	40	-0.014357105	-0.007875424	21	11.170212766	16.79787234	7.4255319149	-1.265957447	4.2553191489	6.3829787234	1
31	34	2	1	20	-0.104481245	-0.000648966	21	11.170212766	16.79787234	7.4255319149	-1.265957447	4.2553191489	6.3829787234	1
31	35	1	2	30	-0.155765463	0.0016451134	21	11.170212766	16.79787234	7.4255319149	-1.265957447	4.2553191489	6.3829787234	1
31	36	1	1	10	-0.183141338	-0.011815187	21	11.170212766	16.79787234	7.4255319149	-1.265957447	4.2553191489	6.3829787234	1
31	37	2	1	20	-0.039347205	-0.025163011	21	11.170212766	16.79787234	7.4255319149	-1.265957447	4.2553191489	6.3829787234	1
31	38	1	1	10	0.061260711	0.0243257631	21	11.170212766	16.79787234	7.4255319149	-1.265957447	4.2553191489	6.3829787234	1
31	39	2	2	40	-0.022847793	-0.015549251	21	11.170212766	16.79787234	7.4255319149	-1.265957447	4.2553191489	6.3829787234	1
31	40	1	2	30	0.1415038018	-0.012415602	21	11.170212766	16.79787234	7.4255319149	-1.265957447	4.2553191489	6.3829787234	1
31	41	2	2	40	1.0379177774	-0.009543119	21	11.170212766	16.79787234	7.4255319149	-1.265957447	4.2553191489	6.3829787234	1
31	42	1	1	10	1.0460465285	-0.011655841	21	11.170212766	16.79787234	7.4255319149	-1.265957447	4.2553191489	6.3829787234	1
31	43	2	1	20	-1.080642411	0.0117379131	21	11.170212766	16.79787234	7.4255319149	-1.265957447	4.2553191489	6.3829787234	1
31	44	1	2	30	0.0497175492	-0.030690964	21	11.170212766	16.79787234	7.4255319149	-1.265957447	4.2553191489	6.3829787234	1
31	45	2	2	40	-1.22597644	0.0292052245	21	11.170212766	16.79787234	7.4255319149	-1.265957447	4.2553191489	6.3829787234	1
31	46	2	1	20	-0.076442598	0.0044613384	21	11.170212766	16.79787234	7.4255319149	-1.265957447	4.2553191489	6.3829787234	1
31	47	1	1	10	0.941990851	0.008879124	21	11.170212766	16.79787234	7.4255319149	-1.265957447	4.2553191489	6.3829787234	1
31	48	1	2	30	-0.136635367	-0.008062666	21	11.170212766	16.79787234	7.4255319149	-1.265957447	4.2553191489	6.3829787234	1
31	49	2	1	20	0.0869833971	0.0306366912	21	11.170212766	16.79787234	7.4255319149	-1.265957447	4.2553191489	6.3829787234	1
31	50	1	1	10	-0.288185327	-0.003611802	21	11.170212766	16.79787234	7.4255319149	-1.265957447	4.2553191489	6.3829787234	1
31	51	2	2	40	0.0305739641	0.0145278662	21	11.170212766	16.79787234	7.4255319149	-1.265957447	4.2553191489	6.3829787234	1
31	52	1	2	30	0.0209689962	0.0041845113	21	11.170212766	16.79787234	7.4255319149	-1.265957447	4.2553191489	6.3829787234	1
31	53	2	2	40	-0.16280423	-0.019513296	21	11.170212766	16.79787234	7.4255319149	-1.265957447	4.2553191489	6.3829787234	1
31	54	2	1	20	-0.148024847	0.0172143031	21	11.170212766	16.79787234	7.4255319149	-1.265957447	4.2553191489	6.3829787234	1
31	55	1	2	30	-0.076449801	-0.021605375	21	11.170212766	16.79787234	7.4255319149	-1.265957447	4.2553191489	6.3829787234	1
31	56	1	1	10	1.1100815751	-0.019610991	21	11.170212766	16.79787234	7.4255319149	-1.265957447	4.2553191489	6.3829787234	1
31	57	2	1	20	0.1171278783	0.0026720547	21	11.170212766	16.79787234	7.4255319149	-1.265957447	4.2553191489	6.3829787234	1
31	58	1	1	10	-0.095281457	0.0099070692	21	11.170212766	16.79787234	7.4255319149	-1.265957447	4.2553191489	6.3829787234	1
31	59	2	2	40	-0.0318868	0.0119004003	21	11.170212766	16.79787234	7.4255319149	-1.265957447	4.2553191489	6.3829787234	1
31	60	1	2	30	-0.19015108	0.0101442211	21	11.170212766	16.79787234	7.4255319149	-1.265957447	4.2553191489	6.3829787234	1
32	1	2	1	20	0.5963604207	0.0784338647	23	-8.829787234	-12.20212766	-7.574468085	-1.265957447	1.2553191489	-4.617021277	1
32	2	1	2	30	-0.074844264	0.2550875211	23	-8.829787234	-12.20212766	-7.574468085	-1.265957447	1.2553191489	-4.617021277	1
32	3	2	2	40	3.0662491358	0.5928348777	23	-8.829787234	-12.20212766	-7.574468085	-1.265957447	1.2553191489	-4.617021277	1
32	4	2	1	20	-0.151575052	0.1167965837	23	-8.829787234	-12.20212766	-7.574468085	-1.265957447	1.2553191489	-4.617021277	1
32	5	1	1	10	-0.276405264	0.0090176598	23	-8.829787234	-12.20212766	-7.574468085	-1.265957447	1.2553191489	-4.617021277	1
32	6	1	2	30	0.8797715897	-0.003598877	23	-8.829787234	-12.20212766	-7.574468085	-1.265957447	1.2553191489	-4.617021277	1
32	7	2	1	20	-0.149443789	-0.12648834	23	-8.829787234	-12.20212766	-7.574468085	-1.265957447	1.2553191489	-4.617021277	1
32	8	1	1	10	-0.03527178	-0.08927168	23	-8.829787234	-12.20212766	-7.574468085	-1.265957447	1.2553191489	-4.617021277	1
32	9	2	2	40	0.0364071548	-0.056180062	23	-8.829787234	-12.20212766	-7.574468085	-1.265957447	1.2553191489	-4.617021277	1
32	10	1	2	30	0.1248599747	0.5150427599	23	-8.829787234	-12.20212766	-7.574468085	-1.265957447	1.2553191489	-4.617021277	1
32	11	2	2	40	-0.158828532	-0.25295721	23	-8.829787234	-12.20212766	-7.574468085	-1.265957447	1.2553191489	-4.617021277	1
32	12	2	1	20	-0.074887405	0.253334337	23	-8.829787234	-12.20212766	-7.574468085	-1.265957447	1.2553191489	-4.617021277	1
32	13	1	2	30	-0.032008468	-0.039499887	23	-8.829787234	-12.20212766	-7.574468085	-1.265957447	1.2553191489	-4.617021277	1
32	14	1	1	10	0.0797180129	-0.061316467	23	-8.829787234	-12.20212766	-7.574468085	-1.265957447	1.2553191489	-4.617021277	1
32	15	2	1	20	-0.01753068	-0.018373719	23	-8.829787234	-12.20212766	-7.574468085	-1.265957447	1.2553191489	-4.617021277	1
32	16	1	1	10	0.0527381116	-0.008460106	23	-8.829787234	-12.20212766	-7.574468085	-1.265957447	1.2553191489	-4.617021277	1
32	17	2	2	40	-0.082786694	-0.033136718	23	-8.829787234	-12.20212766	-7.574468085	-1.265957447	1.2553191489	-4.617021277	1
32	18	1	2	30	-0.093187356	-0.042615212	23	-8.829787234	-12.20212766	-7.574468085	-1.265957447	1.2553191489	-4.617021277	1
32	19	2	2	40	0.1844616351	0.2724829229	23	-8.829787234	-12.20212766	-7.574468085	-1.265957447	1.2553191489	-4.617021277	1
32	20	1	1	10	0.0871509844	-0.021191333	23	-8.829787234	-12.20212766	-7.574468085	-1.265957447	1.2553191489	-4.617021277	1
32	21	2	1	20	0.0624552113	0.0311938658	23	-8.829787234	-12.20212766	-7.574468085	-1.265957447	1.2553191489	-4.617021277	1
32	22	1	2	30	0.0534630234	0.0341287411	23	-8.829787234	-12.20212766	-7.574468085	-1.265957447	1.2553191489	-4.617021277	1
32	23	2	2	40	0.0010517579	-0.003436852	23	-8.829787234	-12.20212766	-7.574468085	-1.265957447	1.2553191489	-4.617021277	1
32	24	2	1	20	-0.054327395	0.0477665414	23	-8.829787234	-12.20212766	-7.574468085	-1.265957447	1.2553191489	-4.617021277	1
32	25	1	1	10	-0.021776337	-0.00103961	23	-8.829787234	-12.20212766	-7.574468085	-1.265957447	1.2553191489	-4.617021277	1
32	26	1	2	30	0.0525507858	-0.112193992	23	-8.829787234	-12.20212766	-7.574468085	-1.265957447	1.2553191489	-4.617021277	1
32	27	2	1	20	-0.419339256	-0.027152875	23	-8.829787234	-12.20212766	-7.574468085	-1.265957447	1.2553191489	-4.617021277	1
32	28	1	1	10	-0.080068171	0.0028691597	23	-8.829787234	-12.20212766	-7.574468085	-1.265957447	1.2553191489	-4.617021277	1
32	29	2	2	40	0.1340202147	0.0180849788	23	-8.829787234	-12.20212766	-7.574468085	-1.265957447	1.2553191489	-4.617021277	1
32	30	1	2	30	0.4298209651	0.0639037853	23	-8.829787234	-12.20212766	-7.574468085	-1.265957447	1.2553191489	-4.617021277	1
32	31	2	2	40	-0.53781084	-0.087601532	23	-8.829787234	-12.20212766	-7.574468085	-1.265957447	1.2553191489	-4.617021277	1
32	32	1	1	10	0.6823701208	-0.076910973	23	-8.829787234	-12.20212766	-7.574468085	-1.265957447	1.2553191489	-4.617021277	1
32	33	2	2	40	-0.011052359	0.0068620074	23	-8.829787234	-12.20212766	-7.574468085	-1.265957447	1.2553191489	-4.617021277	1
32	34	2	1	20	-0.059229036	-0.035192571	23	-8.829787234	-12.20212766	-7.574468085	-1.265957447	1.2553191489	-4.617021277	1
32	35	1	2	30	0.0737064748	-0.216866109	23	-8.829787234	-12.20212766	-7.574468085	-1.265957447	1.2553191489	-4.617021277	1
32	36	1	1	10	-0.078899246	-0.217210366	23	-8.829787234	-12.20212766	-7.574468085	-1.265957447	1.2553191489	-4.617021277	1
32	37	2	1	20	-0.04766016	-0.007815301	23	-8.829787234	-12.20212766	-7.574468085	-1.265957447	1.2553191489	-4.617021277	1
32	38	1	1	10	-0.06981924	-0.054597012	23	-8.829787234	-12.20212766	-7.574468085	-1.265957447	1.2553191489	-4.617021277	1
32	39	2	2	40	0.069701633	0.0640442388	23	-8.829787234	-12.20212766	-7.574468085	-1.265957447	1.2553191489	-4.617021277	1
32	40	1	2	30	-0.066668771	-0.147833676	23	-8.829787234	-12.20212766	-7.574468085	-1.265957447	1.2553191489	-4.617021277	1
32	41	2	2	40	-0.042836307	-0.017355483	23	-8.829787234	-12.20212766	-7.574468085	-1.265957447	1.2553191489	-4.617021277	1
32	42	1	1	10	-0.023454909	-0.219878296	23	-8.829787234	-12.20212766	-7.574468085	-1.265957447	1.2553191489	-4.617021277	1
32	43	2	1	20	1.4863768376	0.0627098557	23	-8.829787234	-12.20212766	-7.574468085	-1.265957447	1.2553191489	-4.617021277	1
32	44	1	2	30	-0.073286793	-0.088609936	23	-8.829787234	-12.20212766	-7.574468085	-1.265957447	1.2553191489	-4.617021277	1
32	45	2	2	40	0.0583259319	0.0575731705	23	-8.829787234	-12.20212766	-7.574468085	-1.265957447	1.2553191489	-4.617021277	1
32	46	2	1	20	-0.053227538	-0.032849499	23	-8.829787234	-12.20212766	-7.574468085	-1.265957447	1.2553191489	-4.617021277	1
32	47	1	1	10	0.0889422732	-0.108918652	23	-8.829787234	-12.20212766	-7.574468085	-1.265957447	1.2553191489	-4.617021277	1
32	48	1	2	30	-0.143249835	0.0381261887	23	-8.829787234	-12.20212766	-7.574468085	-1.265957447	1.2553191489	-4.617021277	1
32	49	2	1	20	-0.004818049	-0.070412894	23	-8.829787234	-12.20212766	-7.574468085	-1.265957447	1.2553191489	-4.617021277	1
32	50	1	1	10	0.0496052262	0.1016291501	23	-8.829787234	-12.20212766	-7.574468085	-1.265957447	1.2553191489	-4.617021277	1
32	51	2	2	40	-0.019502705	-0.009056494	23	-8.829787234	-12.20212766	-7.574468085	-1.265957447	1.2553191489	-4.617021277	1
32	52	1	2	30	-0.083546024	-0.030154027	23	-8.829787234	-12.20212766	-7.574468085	-1.265957447	1.2553191489	-4.617021277	1
32	53	2	2	40	-0.051021765	-0.039651492	23	-8.829787234	-12.20212766	-7.574468085	-1.265957447	1.2553191489	-4.617021277	1
32	54	2	1	20	-0.039755041	-0.011962437	23	-8.829787234	-12.20212766	-7.574468085	-1.265957447	1.2553191489	-4.617021277	1
32	55	1	2	30	-0.134805375	-0.120324778	23	-8.829787234	-12.20212766	-7.574468085	-1.265957447	1.2553191489	-4.617021277	1
32	56	1	1	10	-0.022213322	-0.051146882	23	-8.829787234	-12.20212766	-7.574468085	-1.265957447	1.2553191489	-4.617021277	1
32	57	2	1	20	-0.029143098	0.0183576312	23	-8.829787234	-12.20212766	-7.574468085	-1.265957447	1.2553191489	-4.617021277	1
32	58	1	1	10	0.1229474036	0.1914751817	23	-8.829787234	-12.20212766	-7.574468085	-1.265957447	1.2553191489	-4.617021277	1
32	59	2	2	40	0.0829055081	0.0943370242	23	-8.829787234	-12.20212766	-7.574468085	-1.265957447	1.2553191489	-4.617021277	1
32	60	1	2	30	-0.007627739	-0.026190587	23	-8.829787234	-12.20212766	-7.574468085	-1.265957447	1.2553191489	-4.617021277	1
33	1	2	1	20	0.0509876174	0.1626468787	26	13.170212766	5.7978723404	2.4255319149	-2.265957447	-0.744680851	6.3829787234	1
33	2	1	2	30	-0.032806176	-0.182810313	26	13.170212766	5.7978723404	2.4255319149	-2.265957447	-0.744680851	6.3829787234	1
33	3	2	2	40	-0.02011008	-0.065887597	26	13.170212766	5.7978723404	2.4255319149	-2.265957447	-0.744680851	6.3829787234	1
33	4	2	1	20	-0.029901932	-0.462225924	26	13.170212766	5.7978723404	2.4255319149	-2.265957447	-0.744680851	6.3829787234	1
33	5	1	1	10	-0.099434927	-0.033474315	26	13.170212766	5.7978723404	2.4255319149	-2.265957447	-0.744680851	6.3829787234	1
33	6	1	2	30	-0.126379836	-0.10633673	26	13.170212766	5.7978723404	2.4255319149	-2.265957447	-0.744680851	6.3829787234	1
33	7	2	1	20	0.0113306878	0.0255624248	26	13.170212766	5.7978723404	2.4255319149	-2.265957447	-0.744680851	6.3829787234	1
33	8	1	1	10	0.0774978775	-0.072304096	26	13.170212766	5.7978723404	2.4255319149	-2.265957447	-0.744680851	6.3829787234	1
33	9	2	2	40	-0.098275896	-0.196679478	26	13.170212766	5.7978723404	2.4255319149	-2.265957447	-0.744680851	6.3829787234	1
33	10	1	2	30	-0.183707516	-0.027018871	26	13.170212766	5.7978723404	2.4255319149	-2.265957447	-0.744680851	6.3829787234	1
33	11	2	2	40	-0.033129002	-0.44788109	26	13.170212766	5.7978723404	2.4255319149	-2.265957447	-0.744680851	6.3829787234	1
33	12	2	1	20	-0.028960697	0.2040965537	26	13.170212766	5.7978723404	2.4255319149	-2.265957447	-0.744680851	6.3829787234	1
33	13	1	2	30	-0.025020591	0.0653405888	26	13.170212766	5.7978723404	2.4255319149	-2.265957447	-0.744680851	6.3829787234	1
33	14	1	1	10	-0.074769535	-0.140769159	26	13.170212766	5.7978723404	2.4255319149	-2.265957447	-0.744680851	6.3829787234	1
33	15	2	1	20	-0.005832661	-0.22702816	26	13.170212766	5.7978723404	2.4255319149	-2.265957447	-0.744680851	6.3829787234	1
33	16	1	1	10	-0.049501694	0.1349284834	26	13.170212766	5.7978723404	2.4255319149	-2.265957447	-0.744680851	6.3829787234	1
33	17	2	2	40	-0.104909454	-0.173122531	26	13.170212766	5.7978723404	2.4255319149	-2.265957447	-0.744680851	6.3829787234	1
33	18	1	2	30	-0.04444934	-0.089768364	26	13.170212766	5.7978723404	2.4255319149	-2.265957447	-0.744680851	6.3829787234	1
33	19	2	2	40	-0.034881261	-0.126160227	26	13.170212766	5.7978723404	2.4255319149	-2.265957447	-0.744680851	6.3829787234	1
33	20	1	1	10	-0.170881707	-0.07045638	26	13.170212766	5.7978723404	2.4255319149	-2.265957447	-0.744680851	6.3829787234	1
33	21	2	1	20	0.1030748536	-0.117365161	26	13.170212766	5.7978723404	2.4255319149	-2.265957447	-0.744680851	6.3829787234	1
33	22	1	2	30	-0.064372482	-0.134960245	26	13.170212766	5.7978723404	2.4255319149	-2.265957447	-0.744680851	6.3829787234	1
33	23	2	2	40	-0.027870101	-0.140437561	26	13.170212766	5.7978723404	2.4255319149	-2.265957447	-0.744680851	6.3829787234	1
33	24	2	1	20	0.1235135525	0.1884013655	26	13.170212766	5.7978723404	2.4255319149	-2.265957447	-0.744680851	6.3829787234	1
33	25	1	1	10	0.0659264543	0.0153406239	26	13.170212766	5.7978723404	2.4255319149	-2.265957447	-0.744680851	6.3829787234	1
33	26	1	2	30	0.1848404949	-0.227490894	26	13.170212766	5.7978723404	2.4255319149	-2.265957447	-0.744680851	6.3829787234	1
33	27	2	1	20	0.1269463101	-0.171009591	26	13.170212766	5.7978723404	2.4255319149	-2.265957447	-0.744680851	6.3829787234	1
33	28	1	1	10	-0.044881895	0.0043978767	26	13.170212766	5.7978723404	2.4255319149	-2.265957447	-0.744680851	6.3829787234	1
33	29	2	2	40	0.0733811118	-0.544511008	26	13.170212766	5.7978723404	2.4255319149	-2.265957447	-0.744680851	6.3829787234	1
33	30	1	2	30	-0.064194061	-0.299213212	26	13.170212766	5.7978723404	2.4255319149	-2.265957447	-0.744680851	6.3829787234	1
33	31	2	2	40	0.0650190288	0.1108790505	26	13.170212766	5.7978723404	2.4255319149	-2.265957447	-0.744680851	6.3829787234	1
33	32	1	1	10	-0.096473384	0.0371462863	26	13.170212766	5.7978723404	2.4255319149	-2.265957447	-0.744680851	6.3829787234	1
33	33	2	2	40	0.149895011	0.0495196758	26	13.170212766	5.7978723404	2.4255319149	-2.265957447	-0.744680851	6.3829787234	1
33	34	2	1	20	0.039268632	-0.067267418	26	13.170212766	5.7978723404	2.4255319149	-2.265957447	-0.744680851	6.3829787234	1
33	35	1	2	30	0.0099646026	-0.352446322	26	13.170212766	5.7978723404	2.4255319149	-2.265957447	-0.744680851	6.3829787234	1
33	36	1	1	10	0.0470588015	-0.379221074	26	13.170212766	5.7978723404	2.4255319149	-2.265957447	-0.744680851	6.3829787234	1
33	37	2	1	20	-0.220827421	-0.111469279	26	13.170212766	5.7978723404	2.4255319149	-2.265957447	-0.744680851	6.3829787234	1
33	38	1	1	10	-0.060013578	0.0627715365	26	13.170212766	5.7978723404	2.4255319149	-2.265957447	-0.744680851	6.3829787234	1
33	39	2	2	40	-0.201800896	0.2308569067	26	13.170212766	5.7978723404	2.4255319149	-2.265957447	-0.744680851	6.3829787234	1
33	40	1	2	30	0.0345276992	0.1377426088	26	13.170212766	5.7978723404	2.4255319149	-2.265957447	-0.744680851	6.3829787234	1
33	41	2	2	40	0.0326860244	-0.115237098	26	13.170212766	5.7978723404	2.4255319149	-2.265957447	-0.744680851	6.3829787234	1
33	42	1	1	10	-0.01620246	0.0449227567	26	13.170212766	5.7978723404	2.4255319149	-2.265957447	-0.744680851	6.3829787234	1
33	43	2	1	20	0.0010767098	0.013702904	26	13.170212766	5.7978723404	2.4255319149	-2.265957447	-0.744680851	6.3829787234	1
33	44	1	2	30	0.0464052626	0.0099588701	26	13.170212766	5.7978723404	2.4255319149	-2.265957447	-0.744680851	6.3829787234	1
33	45	2	2	40	0.1541619426	0.2419330205	26	13.170212766	5.7978723404	2.4255319149	-2.265957447	-0.744680851	6.3829787234	1
33	46	2	1	20	-0.004820779	-0.066713026	26	13.170212766	5.7978723404	2.4255319149	-2.265957447	-0.744680851	6.3829787234	1
33	47	1	1	10	0.0396357657	-0.042377245	26	13.170212766	5.7978723404	2.4255319149	-2.265957447	-0.744680851	6.3829787234	1
33	48	1	2	30	-0.011251974	-0.133947873	26	13.170212766	5.7978723404	2.4255319149	-2.265957447	-0.744680851	6.3829787234	1
33	49	2	1	20	-0.077693817	0.1694330705	26	13.170212766	5.7978723404	2.4255319149	-2.265957447	-0.744680851	6.3829787234	1
33	50	1	1	10	0.050999751	-0.073052869	26	13.170212766	5.7978723404	2.4255319149	-2.265957447	-0.744680851	6.3829787234	1
33	51	2	2	40	0.1620898671	-0.072261568	26	13.170212766	5.7978723404	2.4255319149	-2.265957447	-0.744680851	6.3829787234	1
33	52	1	2	30	-0.034274444	0.0751529932	26	13.170212766	5.7978723404	2.4255319149	-2.265957447	-0.744680851	6.3829787234	1
33	53	2	2	40	-0.006728801	-0.071178425	26	13.170212766	5.7978723404	2.4255319149	-2.265957447	-0.744680851	6.3829787234	1
33	54	2	1	20	0.0564834761	-0.066006451	26	13.170212766	5.7978723404	2.4255319149	-2.265957447	-0.744680851	6.3829787234	1
33	55	1	2	30	0.0914563289	0.1986588957	26	13.170212766	5.7978723404	2.4255319149	-2.265957447	-0.744680851	6.3829787234	1
33	56	1	1	10	0.0451780437	-0.081793451	26	13.170212766	5.7978723404	2.4255319149	-2.265957447	-0.744680851	6.3829787234	1
33	57	2	1	20	-0.040317027	0.1365929711	26	13.170212766	5.7978723404	2.4255319149	-2.265957447	-0.744680851	6.3829787234	1
33	58	1	1	10	-0.005570077	-0.101222335	26	13.170212766	5.7978723404	2.4255319149	-2.265957447	-0.744680851	6.3829787234	1
33	59	2	2	40	-0.010436321	0.0192144465	26	13.170212766	5.7978723404	2.4255319149	-2.265957447	-0.744680851	6.3829787234	1
33	60	1	2	30	0.0185579812	-0.04700402	26	13.170212766	5.7978723404	2.4255319149	-2.265957447	-0.744680851	6.3829787234	1
34	1	2	1	20	0.1404053321	-0.10166763	23	0.170212766	28.79787234	10.425531915	1.7340425532	9.2553191489	7.3829787234	1
34	2	1	2	30	-0.178839812	0.0268001611	23	0.170212766	28.79787234	10.425531915	1.7340425532	9.2553191489	7.3829787234	1
34	3	2	2	40	0.1669266509	-0.145563479	23	0.170212766	28.79787234	10.425531915	1.7340425532	9.2553191489	7.3829787234	1
34	4	2	1	20	-0.015419169	0.0537024778	23	0.170212766	28.79787234	10.425531915	1.7340425532	9.2553191489	7.3829787234	1
34	5	1	1	10	-0.131362198	0.0588345268	23	0.170212766	28.79787234	10.425531915	1.7340425532	9.2553191489	7.3829787234	1
34	6	1	2	30	-0.003270835	-0.010889408	23	0.170212766	28.79787234	10.425531915	1.7340425532	9.2553191489	7.3829787234	1
34	7	2	1	20	-0.127689279	0.0842247288	23	0.170212766	28.79787234	10.425531915	1.7340425532	9.2553191489	7.3829787234	1
34	8	1	1	10	-0.073973963	0.0890432419	23	0.170212766	28.79787234	10.425531915	1.7340425532	9.2553191489	7.3829787234	1
34	9	2	2	40	0.041782447	0.0114706651	23	0.170212766	28.79787234	10.425531915	1.7340425532	9.2553191489	7.3829787234	1
34	10	1	2	30	-0.140650945	0.0283702828	23	0.170212766	28.79787234	10.425531915	1.7340425532	9.2553191489	7.3829787234	1
34	11	2	2	40	-0.049133408	0.0369350916	23	0.170212766	28.79787234	10.425531915	1.7340425532	9.2553191489	7.3829787234	1
34	12	2	1	20	-0.048282034	0.018679575	23	0.170212766	28.79787234	10.425531915	1.7340425532	9.2553191489	7.3829787234	1
34	13	1	2	30	-0.13853017	0.0030382482	23	0.170212766	28.79787234	10.425531915	1.7340425532	9.2553191489	7.3829787234	1
34	14	1	1	10	-0.172255109	-0.036876211	23	0.170212766	28.79787234	10.425531915	1.7340425532	9.2553191489	7.3829787234	1
34	15	2	1	20	-0.133225054	0.0960810572	23	0.170212766	28.79787234	10.425531915	1.7340425532	9.2553191489	7.3829787234	1
34	16	1	1	10	-0.074448893	-0.003993548	23	0.170212766	28.79787234	10.425531915	1.7340425532	9.2553191489	7.3829787234	1
34	17	2	2	40	-0.21051677	-0.02406643	23	0.170212766	28.79787234	10.425531915	1.7340425532	9.2553191489	7.3829787234	1
34	18	1	2	30	-0.127278244	0.0116471689	23	0.170212766	28.79787234	10.425531915	1.7340425532	9.2553191489	7.3829787234	1
34	19	2	2	40	0.1226003959	-0.034551669	23	0.170212766	28.79787234	10.425531915	1.7340425532	9.2553191489	7.3829787234	1
34	20	1	1	10	-0.007705745	-0.044528396	23	0.170212766	28.79787234	10.425531915	1.7340425532	9.2553191489	7.3829787234	1
34	21	2	1	20	0.062981879	-0.011919781	23	0.170212766	28.79787234	10.425531915	1.7340425532	9.2553191489	7.3829787234	1
34	22	1	2	30	-0.022165527	0.1109260973	23	0.170212766	28.79787234	10.425531915	1.7340425532	9.2553191489	7.3829787234	1
34	23	2	2	40	0.1098071377	-0.032814408	23	0.170212766	28.79787234	10.425531915	1.7340425532	9.2553191489	7.3829787234	1
[truncated: 8,788 more rows]
