# Supplementary material for: An investigation of the modulatory effects of empathic and autistic traits on emotional and facial motor responses during live social interactions
Source: PLoS One. 2024 Jan 9;19(1):e0290765. doi: 10.1371/journal.pone.0290765 (PMC10775989; doi:10.1371/journal.pone.0290765)
Supplement: S1 File — (ZIP) [file pone.0290765.s001.zip › Data_Code/Rating_94_traits_meancentered.txt]

subject	emotion	live	condition	ARO	VAL	age	AQ	IRI	IRIFS	IRIPT	IRIEC	IRIPD	Type
1	2	2	40	4	3	22	-0.829787234	-9.20212766	-4.574468085	2.7340425532	-0.744680851	-6.617021277	1
1	1	2	30	6	7	22	-0.829787234	-9.20212766	-4.574468085	2.7340425532	-0.744680851	-6.617021277	1
1	2	2	40	4	3	22	-0.829787234	-9.20212766	-4.574468085	2.7340425532	-0.744680851	-6.617021277	1
1	2	1	20	4	3	22	-0.829787234	-9.20212766	-4.574468085	2.7340425532	-0.744680851	-6.617021277	1
1	1	1	10	6	7	22	-0.829787234	-9.20212766	-4.574468085	2.7340425532	-0.744680851	-6.617021277	1
1	1	2	30	6	7	22	-0.829787234	-9.20212766	-4.574468085	2.7340425532	-0.744680851	-6.617021277	1
1	2	1	20	6	3	22	-0.829787234	-9.20212766	-4.574468085	2.7340425532	-0.744680851	-6.617021277	1
1	1	1	10	6	7	22	-0.829787234	-9.20212766	-4.574468085	2.7340425532	-0.744680851	-6.617021277	1
1	2	2	40	4	3	22	-0.829787234	-9.20212766	-4.574468085	2.7340425532	-0.744680851	-6.617021277	1
1	1	2	30	4	7	22	-0.829787234	-9.20212766	-4.574468085	2.7340425532	-0.744680851	-6.617021277	1
1	2	2	40	4	4	22	-0.829787234	-9.20212766	-4.574468085	2.7340425532	-0.744680851	-6.617021277	1
1	2	1	20	4	4	22	-0.829787234	-9.20212766	-4.574468085	2.7340425532	-0.744680851	-6.617021277	1
1	1	2	30	4	6	22	-0.829787234	-9.20212766	-4.574468085	2.7340425532	-0.744680851	-6.617021277	1
1	1	1	10	5	7	22	-0.829787234	-9.20212766	-4.574468085	2.7340425532	-0.744680851	-6.617021277	1
1	2	1	20	4	4	22	-0.829787234	-9.20212766	-4.574468085	2.7340425532	-0.744680851	-6.617021277	1
1	1	1	10	5	6	22	-0.829787234	-9.20212766	-4.574468085	2.7340425532	-0.744680851	-6.617021277	1
2	2	2	40	6	4	21	-4.829787234	2.7978723404	1.4255319149	9.7340425532	-3.744680851	-4.617021277	1
2	1	2	30	7	8	21	-4.829787234	2.7978723404	1.4255319149	9.7340425532	-3.744680851	-4.617021277	1
2	2	2	40	7	5	21	-4.829787234	2.7978723404	1.4255319149	9.7340425532	-3.744680851	-4.617021277	1
2	2	1	20	7	3	21	-4.829787234	2.7978723404	1.4255319149	9.7340425532	-3.744680851	-4.617021277	1
2	1	1	10	7	7	21	-4.829787234	2.7978723404	1.4255319149	9.7340425532	-3.744680851	-4.617021277	1
2	1	2	30	8	8	21	-4.829787234	2.7978723404	1.4255319149	9.7340425532	-3.744680851	-4.617021277	1
2	2	1	20	6	4	21	-4.829787234	2.7978723404	1.4255319149	9.7340425532	-3.744680851	-4.617021277	1
2	1	1	10	7	7	21	-4.829787234	2.7978723404	1.4255319149	9.7340425532	-3.744680851	-4.617021277	1
2	2	2	40	7	5	21	-4.829787234	2.7978723404	1.4255319149	9.7340425532	-3.744680851	-4.617021277	1
2	1	2	30	6	7	21	-4.829787234	2.7978723404	1.4255319149	9.7340425532	-3.744680851	-4.617021277	1
2	2	2	40	7	4	21	-4.829787234	2.7978723404	1.4255319149	9.7340425532	-3.744680851	-4.617021277	1
2	2	1	20	7	3	21	-4.829787234	2.7978723404	1.4255319149	9.7340425532	-3.744680851	-4.617021277	1
2	1	2	30	8	8	21	-4.829787234	2.7978723404	1.4255319149	9.7340425532	-3.744680851	-4.617021277	1
2	1	1	10	7	7	21	-4.829787234	2.7978723404	1.4255319149	9.7340425532	-3.744680851	-4.617021277	1
2	2	1	20	7	3	21	-4.829787234	2.7978723404	1.4255319149	9.7340425532	-3.744680851	-4.617021277	1
2	1	1	10	7	7	21	-4.829787234	2.7978723404	1.4255319149	9.7340425532	-3.744680851	-4.617021277	1
3	2	2	40	5	4	24	-4.829787234	-12.20212766	-1.574468085	1.7340425532	-4.744680851	-7.617021277	1
3	1	2	30	8	8	24	-4.829787234	-12.20212766	-1.574468085	1.7340425532	-4.744680851	-7.617021277	1
3	2	2	40	6	5	24	-4.829787234	-12.20212766	-1.574468085	1.7340425532	-4.744680851	-7.617021277	1
3	2	1	20	3	6	24	-4.829787234	-12.20212766	-1.574468085	1.7340425532	-4.744680851	-7.617021277	1
3	1	1	10	7	8	24	-4.829787234	-12.20212766	-1.574468085	1.7340425532	-4.744680851	-7.617021277	1
3	1	2	30	8	8	24	-4.829787234	-12.20212766	-1.574468085	1.7340425532	-4.744680851	-7.617021277	1
3	2	1	20	6	3	24	-4.829787234	-12.20212766	-1.574468085	1.7340425532	-4.744680851	-7.617021277	1
3	1	1	10	6	8	24	-4.829787234	-12.20212766	-1.574468085	1.7340425532	-4.744680851	-7.617021277	1
3	2	2	40	3	4	24	-4.829787234	-12.20212766	-1.574468085	1.7340425532	-4.744680851	-7.617021277	1
3	1	2	30	8	9	24	-4.829787234	-12.20212766	-1.574468085	1.7340425532	-4.744680851	-7.617021277	1
3	2	2	40	4	4	24	-4.829787234	-12.20212766	-1.574468085	1.7340425532	-4.744680851	-7.617021277	1
3	2	1	20	5	6	24	-4.829787234	-12.20212766	-1.574468085	1.7340425532	-4.744680851	-7.617021277	1
3	1	2	30	9	9	24	-4.829787234	-12.20212766	-1.574468085	1.7340425532	-4.744680851	-7.617021277	1
3	1	1	10	5	7	24	-4.829787234	-12.20212766	-1.574468085	1.7340425532	-4.744680851	-7.617021277	1
3	2	1	20	4	5	24	-4.829787234	-12.20212766	-1.574468085	1.7340425532	-4.744680851	-7.617021277	1
3	1	1	10	6	7	24	-4.829787234	-12.20212766	-1.574468085	1.7340425532	-4.744680851	-7.617021277	1
4	2	2	40	4	3	19	7.170212766	14.79787234	7.4255319149	-3.265957447	2.2553191489	8.3829787234	1
4	1	2	30	6	7	19	7.170212766	14.79787234	7.4255319149	-3.265957447	2.2553191489	8.3829787234	1
4	2	2	40	4	3	19	7.170212766	14.79787234	7.4255319149	-3.265957447	2.2553191489	8.3829787234	1
4	2	1	20	4	3	19	7.170212766	14.79787234	7.4255319149	-3.265957447	2.2553191489	8.3829787234	1
4	1	1	10	6	7	19	7.170212766	14.79787234	7.4255319149	-3.265957447	2.2553191489	8.3829787234	1
4	1	2	30	6	7	19	7.170212766	14.79787234	7.4255319149	-3.265957447	2.2553191489	8.3829787234	1
4	2	1	20	6	3	19	7.170212766	14.79787234	7.4255319149	-3.265957447	2.2553191489	8.3829787234	1
4	1	1	10	6	7	19	7.170212766	14.79787234	7.4255319149	-3.265957447	2.2553191489	8.3829787234	1
4	2	2	40	4	3	19	7.170212766	14.79787234	7.4255319149	-3.265957447	2.2553191489	8.3829787234	1
4	1	2	30	4	7	19	7.170212766	14.79787234	7.4255319149	-3.265957447	2.2553191489	8.3829787234	1
4	2	2	40	4	4	19	7.170212766	14.79787234	7.4255319149	-3.265957447	2.2553191489	8.3829787234	1
4	2	1	20	4	4	19	7.170212766	14.79787234	7.4255319149	-3.265957447	2.2553191489	8.3829787234	1
4	1	2	30	4	6	19	7.170212766	14.79787234	7.4255319149	-3.265957447	2.2553191489	8.3829787234	1
4	1	1	10	5	7	19	7.170212766	14.79787234	7.4255319149	-3.265957447	2.2553191489	8.3829787234	1
4	2	1	20	4	4	19	7.170212766	14.79787234	7.4255319149	-3.265957447	2.2553191489	8.3829787234	1
4	1	1	10	5	6	19	7.170212766	14.79787234	7.4255319149	-3.265957447	2.2553191489	8.3829787234	1
5	2	2	40	5	3	24	-17.82978723	20.79787234	10.425531915	1.7340425532	7.2553191489	1.3829787234	1
5	1	2	30	6	8	24	-17.82978723	20.79787234	10.425531915	1.7340425532	7.2553191489	1.3829787234	1
5	2	2	40	6	3	24	-17.82978723	20.79787234	10.425531915	1.7340425532	7.2553191489	1.3829787234	1
5	2	1	20	4	4	24	-17.82978723	20.79787234	10.425531915	1.7340425532	7.2553191489	1.3829787234	1
5	1	1	10	2	5	24	-17.82978723	20.79787234	10.425531915	1.7340425532	7.2553191489	1.3829787234	1
5	1	2	30	4	6	24	-17.82978723	20.79787234	10.425531915	1.7340425532	7.2553191489	1.3829787234	1
5	2	1	20	6	3	24	-17.82978723	20.79787234	10.425531915	1.7340425532	7.2553191489	1.3829787234	1
5	1	1	10	3	5	24	-17.82978723	20.79787234	10.425531915	1.7340425532	7.2553191489	1.3829787234	1
5	2	2	40	5	4	24	-17.82978723	20.79787234	10.425531915	1.7340425532	7.2553191489	1.3829787234	1
5	1	2	30	5	7	24	-17.82978723	20.79787234	10.425531915	1.7340425532	7.2553191489	1.3829787234	1
5	2	2	40	5	4	24	-17.82978723	20.79787234	10.425531915	1.7340425532	7.2553191489	1.3829787234	1
5	2	1	20	4	3	24	-17.82978723	20.79787234	10.425531915	1.7340425532	7.2553191489	1.3829787234	1
5	1	2	30	6	7	24	-17.82978723	20.79787234	10.425531915	1.7340425532	7.2553191489	1.3829787234	1
5	1	1	10	4	6	24	-17.82978723	20.79787234	10.425531915	1.7340425532	7.2553191489	1.3829787234	1
5	2	1	20	4	4	24	-17.82978723	20.79787234	10.425531915	1.7340425532	7.2553191489	1.3829787234	1
5	1	1	10	4	6	24	-17.82978723	20.79787234	10.425531915	1.7340425532	7.2553191489	1.3829787234	1
6	2	2	40	5	3	18	5.170212766	16.79787234	0.4255319149	3.7340425532	2.2553191489	10.382978723	1
6	1	2	30	8	8	18	5.170212766	16.79787234	0.4255319149	3.7340425532	2.2553191489	10.382978723	1
6	2	2	40	4	3	18	5.170212766	16.79787234	0.4255319149	3.7340425532	2.2553191489	10.382978723	1
6	2	1	20	5	2	18	5.170212766	16.79787234	0.4255319149	3.7340425532	2.2553191489	10.382978723	1
6	1	1	10	8	8	18	5.170212766	16.79787234	0.4255319149	3.7340425532	2.2553191489	10.382978723	1
6	1	2	30	7	7	18	5.170212766	16.79787234	0.4255319149	3.7340425532	2.2553191489	10.382978723	1
6	2	1	20	5	3	18	5.170212766	16.79787234	0.4255319149	3.7340425532	2.2553191489	10.382978723	1
6	1	1	10	8	8	18	5.170212766	16.79787234	0.4255319149	3.7340425532	2.2553191489	10.382978723	1
6	2	2	40	4	4	18	5.170212766	16.79787234	0.4255319149	3.7340425532	2.2553191489	10.382978723	1
6	1	2	30	8	9	18	5.170212766	16.79787234	0.4255319149	3.7340425532	2.2553191489	10.382978723	1
6	2	2	40	4	4	18	5.170212766	16.79787234	0.4255319149	3.7340425532	2.2553191489	10.382978723	1
6	2	1	20	5	3	18	5.170212766	16.79787234	0.4255319149	3.7340425532	2.2553191489	10.382978723	1
6	1	2	30	8	9	18	5.170212766	16.79787234	0.4255319149	3.7340425532	2.2553191489	10.382978723	1
6	1	1	10	8	8	18	5.170212766	16.79787234	0.4255319149	3.7340425532	2.2553191489	10.382978723	1
6	2	1	20	5	3	18	5.170212766	16.79787234	0.4255319149	3.7340425532	2.2553191489	10.382978723	1
6	1	1	10	8	8	18	5.170212766	16.79787234	0.4255319149	3.7340425532	2.2553191489	10.382978723	1
7	2	2	40	4	4	20	-1.829787234	-16.20212766	-12.57446809	-3.265957447	-0.744680851	0.3829787234	1
7	1	2	30	8	7	20	-1.829787234	-16.20212766	-12.57446809	-3.265957447	-0.744680851	0.3829787234	1
7	2	2	40	4	4	20	-1.829787234	-16.20212766	-12.57446809	-3.265957447	-0.744680851	0.3829787234	1
7	2	1	20	5	4	20	-1.829787234	-16.20212766	-12.57446809	-3.265957447	-0.744680851	0.3829787234	1
7	1	1	10	6	5	20	-1.829787234	-16.20212766	-12.57446809	-3.265957447	-0.744680851	0.3829787234	1
7	1	2	30	6	6	20	-1.829787234	-16.20212766	-12.57446809	-3.265957447	-0.744680851	0.3829787234	1
7	2	1	20	5	4	20	-1.829787234	-16.20212766	-12.57446809	-3.265957447	-0.744680851	0.3829787234	1
7	1	1	10	7	6	20	-1.829787234	-16.20212766	-12.57446809	-3.265957447	-0.744680851	0.3829787234	1
7	2	2	40	4	5	20	-1.829787234	-16.20212766	-12.57446809	-3.265957447	-0.744680851	0.3829787234	1
7	1	2	30	6	7	20	-1.829787234	-16.20212766	-12.57446809	-3.265957447	-0.744680851	0.3829787234	1
7	2	2	40	5	4	20	-1.829787234	-16.20212766	-12.57446809	-3.265957447	-0.744680851	0.3829787234	1
7	2	1	20	3	5	20	-1.829787234	-16.20212766	-12.57446809	-3.265957447	-0.744680851	0.3829787234	1
7	1	2	30	7	7	20	-1.829787234	-16.20212766	-12.57446809	-3.265957447	-0.744680851	0.3829787234	1
7	1	1	10	6	6	20	-1.829787234	-16.20212766	-12.57446809	-3.265957447	-0.744680851	0.3829787234	1
7	2	1	20	5	4	20	-1.829787234	-16.20212766	-12.57446809	-3.265957447	-0.744680851	0.3829787234	1
7	1	1	10	6	6	20	-1.829787234	-16.20212766	-12.57446809	-3.265957447	-0.744680851	0.3829787234	1
8	2	2	40	4	3	26	-1.829787234	-21.20212766	-1.574468085	-3.265957447	-4.744680851	-11.61702128	1
8	1	2	30	7	7	26	-1.829787234	-21.20212766	-1.574468085	-3.265957447	-4.744680851	-11.61702128	1
8	2	2	40	6	4	26	-1.829787234	-21.20212766	-1.574468085	-3.265957447	-4.744680851	-11.61702128	1
8	2	1	20	5	3	26	-1.829787234	-21.20212766	-1.574468085	-3.265957447	-4.744680851	-11.61702128	1
8	1	1	10	6	6	26	-1.829787234	-21.20212766	-1.574468085	-3.265957447	-4.744680851	-11.61702128	1
8	1	2	30	8	8	26	-1.829787234	-21.20212766	-1.574468085	-3.265957447	-4.744680851	-11.61702128	1
8	2	1	20	2	4	26	-1.829787234	-21.20212766	-1.574468085	-3.265957447	-4.744680851	-11.61702128	1
8	1	1	10	5	5	26	-1.829787234	-21.20212766	-1.574468085	-3.265957447	-4.744680851	-11.61702128	1
8	2	2	40	4	4	26	-1.829787234	-21.20212766	-1.574468085	-3.265957447	-4.744680851	-11.61702128	1
8	1	2	30	8	9	26	-1.829787234	-21.20212766	-1.574468085	-3.265957447	-4.744680851	-11.61702128	1
8	2	2	40	4	4	26	-1.829787234	-21.20212766	-1.574468085	-3.265957447	-4.744680851	-11.61702128	1
8	2	1	20	4	4	26	-1.829787234	-21.20212766	-1.574468085	-3.265957447	-4.744680851	-11.61702128	1
8	1	2	30	6	5	26	-1.829787234	-21.20212766	-1.574468085	-3.265957447	-4.744680851	-11.61702128	1
8	1	1	10	5	5	26	-1.829787234	-21.20212766	-1.574468085	-3.265957447	-4.744680851	-11.61702128	1
8	2	1	20	5	5	26	-1.829787234	-21.20212766	-1.574468085	-3.265957447	-4.744680851	-11.61702128	1
8	1	1	10	7	7	26	-1.829787234	-21.20212766	-1.574468085	-3.265957447	-4.744680851	-11.61702128	1
9	2	2	40	4	3	23	4.170212766	1.7978723404	-5.574468085	0.7340425532	3.2553191489	3.3829787234	1
9	1	2	30	6	8	23	4.170212766	1.7978723404	-5.574468085	0.7340425532	3.2553191489	3.3829787234	1
9	2	2	40	4	4	23	4.170212766	1.7978723404	-5.574468085	0.7340425532	3.2553191489	3.3829787234	1
9	2	1	20	4	4	23	4.170212766	1.7978723404	-5.574468085	0.7340425532	3.2553191489	3.3829787234	1
9	1	1	10	5	6	23	4.170212766	1.7978723404	-5.574468085	0.7340425532	3.2553191489	3.3829787234	1
9	1	2	30	5	7	23	4.170212766	1.7978723404	-5.574468085	0.7340425532	3.2553191489	3.3829787234	1
9	2	1	20	4	4	23	4.170212766	1.7978723404	-5.574468085	0.7340425532	3.2553191489	3.3829787234	1
9	1	1	10	5	6	23	4.170212766	1.7978723404	-5.574468085	0.7340425532	3.2553191489	3.3829787234	1
9	2	2	40	4	3	23	4.170212766	1.7978723404	-5.574468085	0.7340425532	3.2553191489	3.3829787234	1
9	1	2	30	5	8	23	4.170212766	1.7978723404	-5.574468085	0.7340425532	3.2553191489	3.3829787234	1
9	2	2	40	4	5	23	4.170212766	1.7978723404	-5.574468085	0.7340425532	3.2553191489	3.3829787234	1
9	2	1	20	5	5	23	4.170212766	1.7978723404	-5.574468085	0.7340425532	3.2553191489	3.3829787234	1
9	1	2	30	5	8	23	4.170212766	1.7978723404	-5.574468085	0.7340425532	3.2553191489	3.3829787234	1
9	1	1	10	5	7	23	4.170212766	1.7978723404	-5.574468085	0.7340425532	3.2553191489	3.3829787234	1
9	2	1	20	4	5	23	4.170212766	1.7978723404	-5.574468085	0.7340425532	3.2553191489	3.3829787234	1
9	1	1	10	5	6	23	4.170212766	1.7978723404	-5.574468085	0.7340425532	3.2553191489	3.3829787234	1
10	2	2	40	3	3	25	-3.829787234	18.79787234	5.4255319149	5.7340425532	6.2553191489	1.3829787234	1
10	1	2	30	8	8	25	-3.829787234	18.79787234	5.4255319149	5.7340425532	6.2553191489	1.3829787234	1
10	2	2	40	2	3	25	-3.829787234	18.79787234	5.4255319149	5.7340425532	6.2553191489	1.3829787234	1
10	2	1	20	2	2	25	-3.829787234	18.79787234	5.4255319149	5.7340425532	6.2553191489	1.3829787234	1
10	1	1	10	8	9	25	-3.829787234	18.79787234	5.4255319149	5.7340425532	6.2553191489	1.3829787234	1
10	1	2	30	7	7	25	-3.829787234	18.79787234	5.4255319149	5.7340425532	6.2553191489	1.3829787234	1
10	2	1	20	3	3	25	-3.829787234	18.79787234	5.4255319149	5.7340425532	6.2553191489	1.3829787234	1
10	1	1	10	8	8	25	-3.829787234	18.79787234	5.4255319149	5.7340425532	6.2553191489	1.3829787234	1
10	2	2	40	3	3	25	-3.829787234	18.79787234	5.4255319149	5.7340425532	6.2553191489	1.3829787234	1
10	1	2	30	7	8	25	-3.829787234	18.79787234	5.4255319149	5.7340425532	6.2553191489	1.3829787234	1
10	2	2	40	3	2	25	-3.829787234	18.79787234	5.4255319149	5.7340425532	6.2553191489	1.3829787234	1
10	2	1	20	3	3	25	-3.829787234	18.79787234	5.4255319149	5.7340425532	6.2553191489	1.3829787234	1
10	1	2	30	9	9	25	-3.829787234	18.79787234	5.4255319149	5.7340425532	6.2553191489	1.3829787234	1
10	1	1	10	8	8	25	-3.829787234	18.79787234	5.4255319149	5.7340425532	6.2553191489	1.3829787234	1
10	2	1	20	3	2	25	-3.829787234	18.79787234	5.4255319149	5.7340425532	6.2553191489	1.3829787234	1
10	1	1	10	7	8	25	-3.829787234	18.79787234	5.4255319149	5.7340425532	6.2553191489	1.3829787234	1
11	2	2	40	2	2	23	8.170212766	0.7978723404	-6.574468085	5.7340425532	-1.744680851	3.3829787234	1
11	1	2	30	9	9	23	8.170212766	0.7978723404	-6.574468085	5.7340425532	-1.744680851	3.3829787234	1
11	2	2	40	2	2	23	8.170212766	0.7978723404	-6.574468085	5.7340425532	-1.744680851	3.3829787234	1
11	2	1	20	2	2	23	8.170212766	0.7978723404	-6.574468085	5.7340425532	-1.744680851	3.3829787234	1
11	1	1	10	9	9	23	8.170212766	0.7978723404	-6.574468085	5.7340425532	-1.744680851	3.3829787234	1
11	1	2	30	9	9	23	8.170212766	0.7978723404	-6.574468085	5.7340425532	-1.744680851	3.3829787234	1
11	2	1	20	2	1	23	8.170212766	0.7978723404	-6.574468085	5.7340425532	-1.744680851	3.3829787234	1
11	1	1	10	9	9	23	8.170212766	0.7978723404	-6.574468085	5.7340425532	-1.744680851	3.3829787234	1
11	2	2	40	2	2	23	8.170212766	0.7978723404	-6.574468085	5.7340425532	-1.744680851	3.3829787234	1
11	1	2	30	9	9	23	8.170212766	0.7978723404	-6.574468085	5.7340425532	-1.744680851	3.3829787234	1
11	2	2	40	2	2	23	8.170212766	0.7978723404	-6.574468085	5.7340425532	-1.744680851	3.3829787234	1
11	2	1	20	2	2	23	8.170212766	0.7978723404	-6.574468085	5.7340425532	-1.744680851	3.3829787234	1
11	1	2	30	9	9	23	8.170212766	0.7978723404	-6.574468085	5.7340425532	-1.744680851	3.3829787234	1
11	1	1	10	9	9	23	8.170212766	0.7978723404	-6.574468085	5.7340425532	-1.744680851	3.3829787234	1
11	2	1	20	2	1	23	8.170212766	0.7978723404	-6.574468085	5.7340425532	-1.744680851	3.3829787234	1
11	1	1	10	9	9	23	8.170212766	0.7978723404	-6.574468085	5.7340425532	-1.744680851	3.3829787234	1
12	2	2	40	7	4	24	5.170212766	0.7978723404	0.4255319149	-7.265957447	-1.744680851	9.3829787234	1
12	1	2	30	6	6	24	5.170212766	0.7978723404	0.4255319149	-7.265957447	-1.744680851	9.3829787234	1
12	2	2	40	4	3	24	5.170212766	0.7978723404	0.4255319149	-7.265957447	-1.744680851	9.3829787234	1
12	2	1	20	6	5	24	5.170212766	0.7978723404	0.4255319149	-7.265957447	-1.744680851	9.3829787234	1
12	1	1	10	6	5	24	5.170212766	0.7978723404	0.4255319149	-7.265957447	-1.744680851	9.3829787234	1
12	1	2	30	5	5	24	5.170212766	0.7978723404	0.4255319149	-7.265957447	-1.744680851	9.3829787234	1
12	2	1	20	6	5	24	5.170212766	0.7978723404	0.4255319149	-7.265957447	-1.744680851	9.3829787234	1
12	1	1	10	6	7	24	5.170212766	0.7978723404	0.4255319149	-7.265957447	-1.744680851	9.3829787234	1
12	2	2	40	6	3	24	5.170212766	0.7978723404	0.4255319149	-7.265957447	-1.744680851	9.3829787234	1
12	1	2	30	5	5	24	5.170212766	0.7978723404	0.4255319149	-7.265957447	-1.744680851	9.3829787234	1
12	2	2	40	6	4	24	5.170212766	0.7978723404	0.4255319149	-7.265957447	-1.744680851	9.3829787234	1
12	2	1	20	6	5	24	5.170212766	0.7978723404	0.4255319149	-7.265957447	-1.744680851	9.3829787234	1
12	1	2	30	6	5	24	5.170212766	0.7978723404	0.4255319149	-7.265957447	-1.744680851	9.3829787234	1
12	1	1	10	7	6	24	5.170212766	0.7978723404	0.4255319149	-7.265957447	-1.744680851	9.3829787234	1
12	2	1	20	6	5	24	5.170212766	0.7978723404	0.4255319149	-7.265957447	-1.744680851	9.3829787234	1
12	1	1	10	6	7	24	5.170212766	0.7978723404	0.4255319149	-7.265957447	-1.744680851	9.3829787234	1
13	2	2	40	3	4	24	-0.829787234	-41.20212766	-10.57446809	-10.26595745	-8.744680851	-11.61702128	1
13	1	2	30	8	9	24	-0.829787234	-41.20212766	-10.57446809	-10.26595745	-8.744680851	-11.61702128	1
13	2	2	40	3	4	24	-0.829787234	-41.20212766	-10.57446809	-10.26595745	-8.744680851	-11.61702128	1
13	2	1	20	2	4	24	-0.829787234	-41.20212766	-10.57446809	-10.26595745	-8.744680851	-11.61702128	1
13	1	1	10	6	8	24	-0.829787234	-41.20212766	-10.57446809	-10.26595745	-8.744680851	-11.61702128	1
13	1	2	30	5	8	24	-0.829787234	-41.20212766	-10.57446809	-10.26595745	-8.744680851	-11.61702128	1
13	2	1	20	5	9	24	-0.829787234	-41.20212766	-10.57446809	-10.26595745	-8.744680851	-11.61702128	1
13	1	1	10	6	9	24	-0.829787234	-41.20212766	-10.57446809	-10.26595745	-8.744680851	-11.61702128	1
13	2	2	40	3	5	24	-0.829787234	-41.20212766	-10.57446809	-10.26595745	-8.744680851	-11.61702128	1
13	1	2	30	8	9	24	-0.829787234	-41.20212766	-10.57446809	-10.26595745	-8.744680851	-11.61702128	1
13	2	2	40	4	5	24	-0.829787234	-41.20212766	-10.57446809	-10.26595745	-8.744680851	-11.61702128	1
13	2	1	20	5	3	24	-0.829787234	-41.20212766	-10.57446809	-10.26595745	-8.744680851	-11.61702128	1
13	1	2	30	7	8	24	-0.829787234	-41.20212766	-10.57446809	-10.26595745	-8.744680851	-11.61702128	1
13	1	1	10	7	7	24	-0.829787234	-41.20212766	-10.57446809	-10.26595745	-8.744680851	-11.61702128	1
13	2	1	20	4	9	24	-0.829787234	-41.20212766	-10.57446809	-10.26595745	-8.744680851	-11.61702128	1
13	1	1	10	8	9	24	-0.829787234	-41.20212766	-10.57446809	-10.26595745	-8.744680851	-11.61702128	1
14	2	2	40	6	5	23	-1.829787234	2.7978723404	7.4255319149	-0.265957447	3.2553191489	-7.617021277	1
14	1	2	30	8	7	23	-1.829787234	2.7978723404	7.4255319149	-0.265957447	3.2553191489	-7.617021277	1
14	2	2	40	6	5	23	-1.829787234	2.7978723404	7.4255319149	-0.265957447	3.2553191489	-7.617021277	1
14	2	1	20	6	5	23	-1.829787234	2.7978723404	7.4255319149	-0.265957447	3.2553191489	-7.617021277	1
14	1	1	10	7	7	23	-1.829787234	2.7978723404	7.4255319149	-0.265957447	3.2553191489	-7.617021277	1
14	1	2	30	6	6	23	-1.829787234	2.7978723404	7.4255319149	-0.265957447	3.2553191489	-7.617021277	1
14	2	1	20	6	5	23	-1.829787234	2.7978723404	7.4255319149	-0.265957447	3.2553191489	-7.617021277	1
14	1	1	10	7	6	23	-1.829787234	2.7978723404	7.4255319149	-0.265957447	3.2553191489	-7.617021277	1
14	2	2	40	5	4	23	-1.829787234	2.7978723404	7.4255319149	-0.265957447	3.2553191489	-7.617021277	1
14	1	2	30	8	7	23	-1.829787234	2.7978723404	7.4255319149	-0.265957447	3.2553191489	-7.617021277	1
14	2	2	40	6	5	23	-1.829787234	2.7978723404	7.4255319149	-0.265957447	3.2553191489	-7.617021277	1
14	2	1	20	6	4	23	-1.829787234	2.7978723404	7.4255319149	-0.265957447	3.2553191489	-7.617021277	1
14	1	2	30	5	5	23	-1.829787234	2.7978723404	7.4255319149	-0.265957447	3.2553191489	-7.617021277	1
14	1	1	10	7	7	23	-1.829787234	2.7978723404	7.4255319149	-0.265957447	3.2553191489	-7.617021277	1
14	2	1	20	7	5	23	-1.829787234	2.7978723404	7.4255319149	-0.265957447	3.2553191489	-7.617021277	1
14	1	1	10	7	7	23	-1.829787234	2.7978723404	7.4255319149	-0.265957447	3.2553191489	-7.617021277	1
15	2	2	40	6	7	25	-2.829787234	-25.20212766	-9.574468085	-3.265957447	-7.744680851	-4.617021277	1
15	1	2	30	5	5	25	-2.829787234	-25.20212766	-9.574468085	-3.265957447	-7.744680851	-4.617021277	1
15	2	2	40	6	6	25	-2.829787234	-25.20212766	-9.574468085	-3.265957447	-7.744680851	-4.617021277	1
15	2	1	20	3	5	25	-2.829787234	-25.20212766	-9.574468085	-3.265957447	-7.744680851	-4.617021277	1
15	1	1	10	5	4	25	-2.829787234	-25.20212766	-9.574468085	-3.265957447	-7.744680851	-4.617021277	1
15	1	2	30	5	4	25	-2.829787234	-25.20212766	-9.574468085	-3.265957447	-7.744680851	-4.617021277	1
15	2	1	20	6	5	25	-2.829787234	-25.20212766	-9.574468085	-3.265957447	-7.744680851	-4.617021277	1
15	1	1	10	5	5	25	-2.829787234	-25.20212766	-9.574468085	-3.265957447	-7.744680851	-4.617021277	1
15	2	2	40	6	5	25	-2.829787234	-25.20212766	-9.574468085	-3.265957447	-7.744680851	-4.617021277	1
15	1	2	30	5	5	25	-2.829787234	-25.20212766	-9.574468085	-3.265957447	-7.744680851	-4.617021277	1
15	2	2	40	6	7	25	-2.829787234	-25.20212766	-9.574468085	-3.265957447	-7.744680851	-4.617021277	1
15	2	1	20	6	7	25	-2.829787234	-25.20212766	-9.574468085	-3.265957447	-7.744680851	-4.617021277	1
15	1	2	30	5	5	25	-2.829787234	-25.20212766	-9.574468085	-3.265957447	-7.744680851	-4.617021277	1
15	1	1	10	5	5	25	-2.829787234	-25.20212766	-9.574468085	-3.265957447	-7.744680851	-4.617021277	1
15	2	1	20	5	5	25	-2.829787234	-25.20212766	-9.574468085	-3.265957447	-7.744680851	-4.617021277	1
15	1	1	10	5	4	25	-2.829787234	-25.20212766	-9.574468085	-3.265957447	-7.744680851	-4.617021277	1
16	2	2	40	7	4	21	1.170212766	-9.20212766	-2.574468085	5.7340425532	-5.744680851	-6.617021277	1
16	1	2	30	7	9	21	1.170212766	-9.20212766	-2.574468085	5.7340425532	-5.744680851	-6.617021277	1
16	2	2	40	7	4	21	1.170212766	-9.20212766	-2.574468085	5.7340425532	-5.744680851	-6.617021277	1
16	2	1	20	4	5	21	1.170212766	-9.20212766	-2.574468085	5.7340425532	-5.744680851	-6.617021277	1
16	1	1	10	3	6	21	1.170212766	-9.20212766	-2.574468085	5.7340425532	-5.744680851	-6.617021277	1
16	1	2	30	6	7	21	1.170212766	-9.20212766	-2.574468085	5.7340425532	-5.744680851	-6.617021277	1
16	2	1	20	3	4	21	1.170212766	-9.20212766	-2.574468085	5.7340425532	-5.744680851	-6.617021277	1
16	1	1	10	4	7	21	1.170212766	-9.20212766	-2.574468085	5.7340425532	-5.744680851	-6.617021277	1
16	2	2	40	7	3	21	1.170212766	-9.20212766	-2.574468085	5.7340425532	-5.744680851	-6.617021277	1
16	1	2	30	6	7	21	1.170212766	-9.20212766	-2.574468085	5.7340425532	-5.744680851	-6.617021277	1
16	2	2	40	7	3	21	1.170212766	-9.20212766	-2.574468085	5.7340425532	-5.744680851	-6.617021277	1
16	2	1	20	5	4	21	1.170212766	-9.20212766	-2.574468085	5.7340425532	-5.744680851	-6.617021277	1
16	1	2	30	6	7	21	1.170212766	-9.20212766	-2.574468085	5.7340425532	-5.744680851	-6.617021277	1
16	1	1	10	3	6	21	1.170212766	-9.20212766	-2.574468085	5.7340425532	-5.744680851	-6.617021277	1
16	2	1	20	2	4	21	1.170212766	-9.20212766	-2.574468085	5.7340425532	-5.744680851	-6.617021277	1
16	1	1	10	4	6	21	1.170212766	-9.20212766	-2.574468085	5.7340425532	-5.744680851	-6.617021277	1
17	2	2	40	4	6	23	15.170212766	7.7978723404	-2.574468085	-2.265957447	1.2553191489	11.382978723	1
17	1	2	30	7	9	23	15.170212766	7.7978723404	-2.574468085	-2.265957447	1.2553191489	11.382978723	1
17	2	2	40	5	6	23	15.170212766	7.7978723404	-2.574468085	-2.265957447	1.2553191489	11.382978723	1
17	2	1	20	7	5	23	15.170212766	7.7978723404	-2.574468085	-2.265957447	1.2553191489	11.382978723	1
17	1	1	10	7	9	23	15.170212766	7.7978723404	-2.574468085	-2.265957447	1.2553191489	11.382978723	1
17	1	2	30	8	9	23	15.170212766	7.7978723404	-2.574468085	-2.265957447	1.2553191489	11.382978723	1
17	2	1	20	5	7	23	15.170212766	7.7978723404	-2.574468085	-2.265957447	1.2553191489	11.382978723	1
17	1	1	10	7	9	23	15.170212766	7.7978723404	-2.574468085	-2.265957447	1.2553191489	11.382978723	1
17	2	2	40	5	7	23	15.170212766	7.7978723404	-2.574468085	-2.265957447	1.2553191489	11.382978723	1
17	1	2	30	7	9	23	15.170212766	7.7978723404	-2.574468085	-2.265957447	1.2553191489	11.382978723	1
17	2	2	40	7	7	23	15.170212766	7.7978723404	-2.574468085	-2.265957447	1.2553191489	11.382978723	1
17	2	1	20	4	7	23	15.170212766	7.7978723404	-2.574468085	-2.265957447	1.2553191489	11.382978723	1
17	1	2	30	8	9	23	15.170212766	7.7978723404	-2.574468085	-2.265957447	1.2553191489	11.382978723	1
17	1	1	10	7	9	23	15.170212766	7.7978723404	-2.574468085	-2.265957447	1.2553191489	11.382978723	1
17	2	1	20	6	6	23	15.170212766	7.7978723404	-2.574468085	-2.265957447	1.2553191489	11.382978723	1
17	1	1	10	6	9	23	15.170212766	7.7978723404	-2.574468085	-2.265957447	1.2553191489	11.382978723	1
18	2	2	40	2	3	20	-3.829787234	9.7978723404	-1.574468085	4.7340425532	7.2553191489	-0.617021277	1
18	1	2	30	9	9	20	-3.829787234	9.7978723404	-1.574468085	4.7340425532	7.2553191489	-0.617021277	1
18	2	2	40	3	2	20	-3.829787234	9.7978723404	-1.574468085	4.7340425532	7.2553191489	-0.617021277	1
18	2	1	20	3	4	20	-3.829787234	9.7978723404	-1.574468085	4.7340425532	7.2553191489	-0.617021277	1
18	1	1	10	9	9	20	-3.829787234	9.7978723404	-1.574468085	4.7340425532	7.2553191489	-0.617021277	1
18	1	2	30	9	9	20	-3.829787234	9.7978723404	-1.574468085	4.7340425532	7.2553191489	-0.617021277	1
18	2	1	20	4	3	20	-3.829787234	9.7978723404	-1.574468085	4.7340425532	7.2553191489	-0.617021277	1
18	1	1	10	8	9	20	-3.829787234	9.7978723404	-1.574468085	4.7340425532	7.2553191489	-0.617021277	1
18	2	2	40	4	3	20	-3.829787234	9.7978723404	-1.574468085	4.7340425532	7.2553191489	-0.617021277	1
18	1	2	30	9	9	20	-3.829787234	9.7978723404	-1.574468085	4.7340425532	7.2553191489	-0.617021277	1
18	2	2	40	3	3	20	-3.829787234	9.7978723404	-1.574468085	4.7340425532	7.2553191489	-0.617021277	1
18	2	1	20	4	4	20	-3.829787234	9.7978723404	-1.574468085	4.7340425532	7.2553191489	-0.617021277	1
18	1	2	30	9	9	20	-3.829787234	9.7978723404	-1.574468085	4.7340425532	7.2553191489	-0.617021277	1
18	1	1	10	9	9	20	-3.829787234	9.7978723404	-1.574468085	4.7340425532	7.2553191489	-0.617021277	1
18	2	1	20	3	4	20	-3.829787234	9.7978723404	-1.574468085	4.7340425532	7.2553191489	-0.617021277	1
18	1	1	10	9	9	20	-3.829787234	9.7978723404	-1.574468085	4.7340425532	7.2553191489	-0.617021277	1
19	2	2	40	3	5	21	-2.829787234	-10.20212766	7.4255319149	-5.265957447	-5.744680851	-6.617021277	1
19	1	2	30	7	6	21	-2.829787234	-10.20212766	7.4255319149	-5.265957447	-5.744680851	-6.617021277	1
19	2	2	40	5	4	21	-2.829787234	-10.20212766	7.4255319149	-5.265957447	-5.744680851	-6.617021277	1
19	2	1	20	3	3	21	-2.829787234	-10.20212766	7.4255319149	-5.265957447	-5.744680851	-6.617021277	1
19	1	1	10	6	6	21	-2.829787234	-10.20212766	7.4255319149	-5.265957447	-5.744680851	-6.617021277	1
19	1	2	30	5	5	21	-2.829787234	-10.20212766	7.4255319149	-5.265957447	-5.744680851	-6.617021277	1
19	2	1	20	5	4	21	-2.829787234	-10.20212766	7.4255319149	-5.265957447	-5.744680851	-6.617021277	1
19	1	1	10	6	7	21	-2.829787234	-10.20212766	7.4255319149	-5.265957447	-5.744680851	-6.617021277	1
19	2	2	40	3	5	21	-2.829787234	-10.20212766	7.4255319149	-5.265957447	-5.744680851	-6.617021277	1
19	1	2	30	6	6	21	-2.829787234	-10.20212766	7.4255319149	-5.265957447	-5.744680851	-6.617021277	1
19	2	2	40	4	5	21	-2.829787234	-10.20212766	7.4255319149	-5.265957447	-5.744680851	-6.617021277	1
19	2	1	20	4	4	21	-2.829787234	-10.20212766	7.4255319149	-5.265957447	-5.744680851	-6.617021277	1
19	1	2	30	7	5	21	-2.829787234	-10.20212766	7.4255319149	-5.265957447	-5.744680851	-6.617021277	1
19	1	1	10	6	5	21	-2.829787234	-10.20212766	7.4255319149	-5.265957447	-5.744680851	-6.617021277	1
19	2	1	20	5	5	21	-2.829787234	-10.20212766	7.4255319149	-5.265957447	-5.744680851	-6.617021277	1
19	1	1	10	7	7	21	-2.829787234	-10.20212766	7.4255319149	-5.265957447	-5.744680851	-6.617021277	1
20	2	2	40	5	4	22	-1.829787234	6.7978723404	-5.574468085	4.7340425532	2.2553191489	5.3829787234	1
20	1	2	30	6	7	22	-1.829787234	6.7978723404	-5.574468085	4.7340425532	2.2553191489	5.3829787234	1
20	2	2	40	5	4	22	-1.829787234	6.7978723404	-5.574468085	4.7340425532	2.2553191489	5.3829787234	1
20	2	1	20	4	4	22	-1.829787234	6.7978723404	-5.574468085	4.7340425532	2.2553191489	5.3829787234	1
20	1	1	10	6	6	22	-1.829787234	6.7978723404	-5.574468085	4.7340425532	2.2553191489	5.3829787234	1
20	1	2	30	6	6	22	-1.829787234	6.7978723404	-5.574468085	4.7340425532	2.2553191489	5.3829787234	1
20	2	1	20	4	5	22	-1.829787234	6.7978723404	-5.574468085	4.7340425532	2.2553191489	5.3829787234	1
20	1	1	10	4	5	22	-1.829787234	6.7978723404	-5.574468085	4.7340425532	2.2553191489	5.3829787234	1
20	2	2	40	4	5	22	-1.829787234	6.7978723404	-5.574468085	4.7340425532	2.2553191489	5.3829787234	1
20	1	2	30	4	5	22	-1.829787234	6.7978723404	-5.574468085	4.7340425532	2.2553191489	5.3829787234	1
20	2	2	40	4	5	22	-1.829787234	6.7978723404	-5.574468085	4.7340425532	2.2553191489	5.3829787234	1
20	2	1	20	4	5	22	-1.829787234	6.7978723404	-5.574468085	4.7340425532	2.2553191489	5.3829787234	1
20	1	2	30	4	6	22	-1.829787234	6.7978723404	-5.574468085	4.7340425532	2.2553191489	5.3829787234	1
20	1	1	10	4	5	22	-1.829787234	6.7978723404	-5.574468085	4.7340425532	2.2553191489	5.3829787234	1
20	2	1	20	4	5	22	-1.829787234	6.7978723404	-5.574468085	4.7340425532	2.2553191489	5.3829787234	1
20	1	1	10	4	6	22	-1.829787234	6.7978723404	-5.574468085	4.7340425532	2.2553191489	5.3829787234	1
21	2	2	40	4	5	27	-2.829787234	1.7978723404	7.4255319149	-2.265957447	-0.744680851	-2.617021277	1
21	1	2	30	6	6	27	-2.829787234	1.7978723404	7.4255319149	-2.265957447	-0.744680851	-2.617021277	1
21	2	2	40	6	5	27	-2.829787234	1.7978723404	7.4255319149	-2.265957447	-0.744680851	-2.617021277	1
21	2	1	20	4	4	27	-2.829787234	1.7978723404	7.4255319149	-2.265957447	-0.744680851	-2.617021277	1
21	1	1	10	4	5	27	-2.829787234	1.7978723404	7.4255319149	-2.265957447	-0.744680851	-2.617021277	1
21	1	2	30	6	5	27	-2.829787234	1.7978723404	7.4255319149	-2.265957447	-0.744680851	-2.617021277	1
21	2	1	20	3	4	27	-2.829787234	1.7978723404	7.4255319149	-2.265957447	-0.744680851	-2.617021277	1
21	1	1	10	6	7	27	-2.829787234	1.7978723404	7.4255319149	-2.265957447	-0.744680851	-2.617021277	1
21	2	2	40	3	4	27	-2.829787234	1.7978723404	7.4255319149	-2.265957447	-0.744680851	-2.617021277	1
21	1	2	30	7	6	27	-2.829787234	1.7978723404	7.4255319149	-2.265957447	-0.744680851	-2.617021277	1
21	2	2	40	4	5	27	-2.829787234	1.7978723404	7.4255319149	-2.265957447	-0.744680851	-2.617021277	1
21	2	1	20	3	5	27	-2.829787234	1.7978723404	7.4255319149	-2.265957447	-0.744680851	-2.617021277	1
21	1	2	30	5	6	27	-2.829787234	1.7978723404	7.4255319149	-2.265957447	-0.744680851	-2.617021277	1
21	1	1	10	6	6	27	-2.829787234	1.7978723404	7.4255319149	-2.265957447	-0.744680851	-2.617021277	1
21	2	1	20	3	4	27	-2.829787234	1.7978723404	7.4255319149	-2.265957447	-0.744680851	-2.617021277	1
21	1	1	10	6	7	27	-2.829787234	1.7978723404	7.4255319149	-2.265957447	-0.744680851	-2.617021277	1
22	2	2	40	4	4	20	-0.829787234	0.7978723404	4.4255319149	-9.265957447	0.2553191489	5.3829787234	1
22	1	2	30	5	6	20	-0.829787234	0.7978723404	4.4255319149	-9.265957447	0.2553191489	5.3829787234	1
22	2	2	40	3	3	20	-0.829787234	0.7978723404	4.4255319149	-9.265957447	0.2553191489	5.3829787234	1
22	2	1	20	4	4	20	-0.829787234	0.7978723404	4.4255319149	-9.265957447	0.2553191489	5.3829787234	1
22	1	1	10	5	6	20	-0.829787234	0.7978723404	4.4255319149	-9.265957447	0.2553191489	5.3829787234	1
22	1	2	30	7	7	20	-0.829787234	0.7978723404	4.4255319149	-9.265957447	0.2553191489	5.3829787234	1
22	2	1	20	4	4	20	-0.829787234	0.7978723404	4.4255319149	-9.265957447	0.2553191489	5.3829787234	1
22	1	1	10	6	6	20	-0.829787234	0.7978723404	4.4255319149	-9.265957447	0.2553191489	5.3829787234	1
22	2	2	40	3	4	20	-0.829787234	0.7978723404	4.4255319149	-9.265957447	0.2553191489	5.3829787234	1
22	1	2	30	7	6	20	-0.829787234	0.7978723404	4.4255319149	-9.265957447	0.2553191489	5.3829787234	1
22	2	2	40	4	5	20	-0.829787234	0.7978723404	4.4255319149	-9.265957447	0.2553191489	5.3829787234	1
22	2	1	20	3	3	20	-0.829787234	0.7978723404	4.4255319149	-9.265957447	0.2553191489	5.3829787234	1
22	1	2	30	8	8	20	-0.829787234	0.7978723404	4.4255319149	-9.265957447	0.2553191489	5.3829787234	1
22	1	1	10	7	6	20	-0.829787234	0.7978723404	4.4255319149	-9.265957447	0.2553191489	5.3829787234	1
22	2	1	20	4	4	20	-0.829787234	0.7978723404	4.4255319149	-9.265957447	0.2553191489	5.3829787234	1
22	1	1	10	6	6	20	-0.829787234	0.7978723404	4.4255319149	-9.265957447	0.2553191489	5.3829787234	1
23	2	2	40	4	6	22	9.170212766	9.7978723404	3.4255319149	-0.265957447	1.2553191489	5.3829787234	1
23	1	2	30	7	7	22	9.170212766	9.7978723404	3.4255319149	-0.265957447	1.2553191489	5.3829787234	1
23	2	2	40	5	4	22	9.170212766	9.7978723404	3.4255319149	-0.265957447	1.2553191489	5.3829787234	1
23	2	1	20	3	4	22	9.170212766	9.7978723404	3.4255319149	-0.265957447	1.2553191489	5.3829787234	1
23	1	1	10	5	8	22	9.170212766	9.7978723404	3.4255319149	-0.265957447	1.2553191489	5.3829787234	1
23	1	2	30	4	7	22	9.170212766	9.7978723404	3.4255319149	-0.265957447	1.2553191489	5.3829787234	1
23	2	1	20	4	4	22	9.170212766	9.7978723404	3.4255319149	-0.265957447	1.2553191489	5.3829787234	1
23	1	1	10	7	8	22	9.170212766	9.7978723404	3.4255319149	-0.265957447	1.2553191489	5.3829787234	1
23	2	2	40	6	3	22	9.170212766	9.7978723404	3.4255319149	-0.265957447	1.2553191489	5.3829787234	1
23	1	2	30	5	7	22	9.170212766	9.7978723404	3.4255319149	-0.265957447	1.2553191489	5.3829787234	1
23	2	2	40	5	4	22	9.170212766	9.7978723404	3.4255319149	-0.265957447	1.2553191489	5.3829787234	1
23	2	1	20	4	3	22	9.170212766	9.7978723404	3.4255319149	-0.265957447	1.2553191489	5.3829787234	1
23	1	2	30	6	6	22	9.170212766	9.7978723404	3.4255319149	-0.265957447	1.2553191489	5.3829787234	1
23	1	1	10	7	7	22	9.170212766	9.7978723404	3.4255319149	-0.265957447	1.2553191489	5.3829787234	1
23	2	1	20	5	4	22	9.170212766	9.7978723404	3.4255319149	-0.265957447	1.2553191489	5.3829787234	1
23	1	1	10	6	6	22	9.170212766	9.7978723404	3.4255319149	-0.265957447	1.2553191489	5.3829787234	1
24	2	2	40	7	4	24	2.170212766	-15.20212766	-4.574468085	-6.265957447	-3.744680851	-0.617021277	1
24	1	2	30	4	6	24	2.170212766	-15.20212766	-4.574468085	-6.265957447	-3.744680851	-0.617021277	1
24	2	2	40	3	5	24	2.170212766	-15.20212766	-4.574468085	-6.265957447	-3.744680851	-0.617021277	1
24	2	1	20	5	4	24	2.170212766	-15.20212766	-4.574468085	-6.265957447	-3.744680851	-0.617021277	1
24	1	1	10	6	7	24	2.170212766	-15.20212766	-4.574468085	-6.265957447	-3.744680851	-0.617021277	1
24	1	2	30	3	5	24	2.170212766	-15.20212766	-4.574468085	-6.265957447	-3.744680851	-0.617021277	1
24	2	1	20	7	3	24	2.170212766	-15.20212766	-4.574468085	-6.265957447	-3.744680851	-0.617021277	1
24	1	1	10	7	7	24	2.170212766	-15.20212766	-4.574468085	-6.265957447	-3.744680851	-0.617021277	1
24	2	2	40	7	3	24	2.170212766	-15.20212766	-4.574468085	-6.265957447	-3.744680851	-0.617021277	1
24	1	2	30	4	6	24	2.170212766	-15.20212766	-4.574468085	-6.265957447	-3.744680851	-0.617021277	1
24	2	2	40	6	4	24	2.170212766	-15.20212766	-4.574468085	-6.265957447	-3.744680851	-0.617021277	1
24	2	1	20	4	4	24	2.170212766	-15.20212766	-4.574468085	-6.265957447	-3.744680851	-0.617021277	1
24	1	2	30	5	6	24	2.170212766	-15.20212766	-4.574468085	-6.265957447	-3.744680851	-0.617021277	1
24	1	1	10	7	8	24	2.170212766	-15.20212766	-4.574468085	-6.265957447	-3.744680851	-0.617021277	1
24	2	1	20	7	4	24	2.170212766	-15.20212766	-4.574468085	-6.265957447	-3.744680851	-0.617021277	1
24	1	1	10	6	7	24	2.170212766	-15.20212766	-4.574468085	-6.265957447	-3.744680851	-0.617021277	1
25	2	2	40	3	2	20	-0.829787234	-3.20212766	-6.574468085	0.7340425532	2.2553191489	0.3829787234	1
25	1	2	30	8	8	20	-0.829787234	-3.20212766	-6.574468085	0.7340425532	2.2553191489	0.3829787234	1
25	2	2	40	4	3	20	-0.829787234	-3.20212766	-6.574468085	0.7340425532	2.2553191489	0.3829787234	1
25	2	1	20	4	3	20	-0.829787234	-3.20212766	-6.574468085	0.7340425532	2.2553191489	0.3829787234	1
25	1	1	10	7	8	20	-0.829787234	-3.20212766	-6.574468085	0.7340425532	2.2553191489	0.3829787234	1
25	1	2	30	8	8	20	-0.829787234	-3.20212766	-6.574468085	0.7340425532	2.2553191489	0.3829787234	1
25	2	1	20	4	4	20	-0.829787234	-3.20212766	-6.574468085	0.7340425532	2.2553191489	0.3829787234	1
25	1	1	10	7	7	20	-0.829787234	-3.20212766	-6.574468085	0.7340425532	2.2553191489	0.3829787234	1
25	2	2	40	4	4	20	-0.829787234	-3.20212766	-6.574468085	0.7340425532	2.2553191489	0.3829787234	1
25	1	2	30	7	8	20	-0.829787234	-3.20212766	-6.574468085	0.7340425532	2.2553191489	0.3829787234	1
25	2	2	40	4	4	20	-0.829787234	-3.20212766	-6.574468085	0.7340425532	2.2553191489	0.3829787234	1
25	2	1	20	3	3	20	-0.829787234	-3.20212766	-6.574468085	0.7340425532	2.2553191489	0.3829787234	1
25	1	2	30	8	9	20	-0.829787234	-3.20212766	-6.574468085	0.7340425532	2.2553191489	0.3829787234	1
25	1	1	10	7	8	20	-0.829787234	-3.20212766	-6.574468085	0.7340425532	2.2553191489	0.3829787234	1
25	2	1	20	4	3	20	-0.829787234	-3.20212766	-6.574468085	0.7340425532	2.2553191489	0.3829787234	1
25	1	1	10	8	8	20	-0.829787234	-3.20212766	-6.574468085	0.7340425532	2.2553191489	0.3829787234	1
26	2	2	40	5	4	23	7.170212766	-3.20212766	0.4255319149	-1.265957447	-3.744680851	1.3829787234	1
26	1	2	30	6	7	23	7.170212766	-3.20212766	0.4255319149	-1.265957447	-3.744680851	1.3829787234	1
26	2	2	40	3	5	23	7.170212766	-3.20212766	0.4255319149	-1.265957447	-3.744680851	1.3829787234	1
26	2	1	20	2	5	23	7.170212766	-3.20212766	0.4255319149	-1.265957447	-3.744680851	1.3829787234	1
26	1	1	10	5	7	23	7.170212766	-3.20212766	0.4255319149	-1.265957447	-3.744680851	1.3829787234	1
26	1	2	30	6	6	23	7.170212766	-3.20212766	0.4255319149	-1.265957447	-3.744680851	1.3829787234	1
26	2	1	20	5	4	23	7.170212766	-3.20212766	0.4255319149	-1.265957447	-3.744680851	1.3829787234	1
26	1	1	10	7	8	23	7.170212766	-3.20212766	0.4255319149	-1.265957447	-3.744680851	1.3829787234	1
26	2	2	40	6	4	23	7.170212766	-3.20212766	0.4255319149	-1.265957447	-3.744680851	1.3829787234	1
26	1	2	30	6	6	23	7.170212766	-3.20212766	0.4255319149	-1.265957447	-3.744680851	1.3829787234	1
26	2	2	40	5	4	23	7.170212766	-3.20212766	0.4255319149	-1.265957447	-3.744680851	1.3829787234	1
26	2	1	20	5	4	23	7.170212766	-3.20212766	0.4255319149	-1.265957447	-3.744680851	1.3829787234	1
26	1	2	30	4	7	23	7.170212766	-3.20212766	0.4255319149	-1.265957447	-3.744680851	1.3829787234	1
26	1	1	10	6	7	23	7.170212766	-3.20212766	0.4255319149	-1.265957447	-3.744680851	1.3829787234	1
26	2	1	20	5	4	23	7.170212766	-3.20212766	0.4255319149	-1.265957447	-3.744680851	1.3829787234	1
26	1	1	10	6	6	23	7.170212766	-3.20212766	0.4255319149	-1.265957447	-3.744680851	1.3829787234	1
27	2	2	40	5	4	27	7.170212766	-3.20212766	-10.57446809	-2.265957447	4.2553191489	5.3829787234	1
27	1	2	30	6	8	27	7.170212766	-3.20212766	-10.57446809	-2.265957447	4.2553191489	5.3829787234	1
27	2	2	40	3	5	27	7.170212766	-3.20212766	-10.57446809	-2.265957447	4.2553191489	5.3829787234	1
27	2	1	20	2	5	27	7.170212766	-3.20212766	-10.57446809	-2.265957447	4.2553191489	5.3829787234	1
27	1	1	10	6	7	27	7.170212766	-3.20212766	-10.57446809	-2.265957447	4.2553191489	5.3829787234	1
27	1	2	30	5	4	27	7.170212766	-3.20212766	-10.57446809	-2.265957447	4.2553191489	5.3829787234	1
27	2	1	20	3	4	27	7.170212766	-3.20212766	-10.57446809	-2.265957447	4.2553191489	5.3829787234	1
27	1	1	10	6	8	27	7.170212766	-3.20212766	-10.57446809	-2.265957447	4.2553191489	5.3829787234	1
27	2	2	40	5	4	27	7.170212766	-3.20212766	-10.57446809	-2.265957447	4.2553191489	5.3829787234	1
27	1	2	30	6	7	27	7.170212766	-3.20212766	-10.57446809	-2.265957447	4.2553191489	5.3829787234	1
27	2	2	40	3	5	27	7.170212766	-3.20212766	-10.57446809	-2.265957447	4.2553191489	5.3829787234	1
27	2	1	20	3	4	27	7.170212766	-3.20212766	-10.57446809	-2.265957447	4.2553191489	5.3829787234	1
27	1	2	30	6	8	27	7.170212766	-3.20212766	-10.57446809	-2.265957447	4.2553191489	5.3829787234	1
27	1	1	10	6	8	27	7.170212766	-3.20212766	-10.57446809	-2.265957447	4.2553191489	5.3829787234	1
27	2	1	20	2	5	27	7.170212766	-3.20212766	-10.57446809	-2.265957447	4.2553191489	5.3829787234	1
27	1	1	10	6	7	27	7.170212766	-3.20212766	-10.57446809	-2.265957447	4.2553191489	5.3829787234	1
28	2	2	40	5	5	25	3.170212766	-23.20212766	-6.574468085	-2.265957447	-14.74468085	0.3829787234	1
28	1	2	30	5	6	25	3.170212766	-23.20212766	-6.574468085	-2.265957447	-14.74468085	0.3829787234	1
28	2	2	40	5	5	25	3.170212766	-23.20212766	-6.574468085	-2.265957447	-14.74468085	0.3829787234	1
28	2	1	20	5	5	25	3.170212766	-23.20212766	-6.574468085	-2.265957447	-14.74468085	0.3829787234	1
28	1	1	10	5	7	25	3.170212766	-23.20212766	-6.574468085	-2.265957447	-14.74468085	0.3829787234	1
28	1	2	30	5	6	25	3.170212766	-23.20212766	-6.574468085	-2.265957447	-14.74468085	0.3829787234	1
28	2	1	20	5	5	25	3.170212766	-23.20212766	-6.574468085	-2.265957447	-14.74468085	0.3829787234	1
28	1	1	10	5	8	25	3.170212766	-23.20212766	-6.574468085	-2.265957447	-14.74468085	0.3829787234	1
28	2	2	40	5	5	25	3.170212766	-23.20212766	-6.574468085	-2.265957447	-14.74468085	0.3829787234	1
28	1	2	30	5	7	25	3.170212766	-23.20212766	-6.574468085	-2.265957447	-14.74468085	0.3829787234	1
28	2	2	40	5	5	25	3.170212766	-23.20212766	-6.574468085	-2.265957447	-14.74468085	0.3829787234	1
28	2	1	20	5	5	25	3.170212766	-23.20212766	-6.574468085	-2.265957447	-14.74468085	0.3829787234	1
28	1	2	30	5	6	25	3.170212766	-23.20212766	-6.574468085	-2.265957447	-14.74468085	0.3829787234	1
28	1	1	10	5	7	25	3.170212766	-23.20212766	-6.574468085	-2.265957447	-14.74468085	0.3829787234	1
28	2	1	20	5	5	25	3.170212766	-23.20212766	-6.574468085	-2.265957447	-14.74468085	0.3829787234	1
28	1	1	10	5	6	25	3.170212766	-23.20212766	-6.574468085	-2.265957447	-14.74468085	0.3829787234	1
29	2	2	40	5	4	26	-9.829787234	-1.20212766	-0.574468085	0.7340425532	0.2553191489	-1.617021277	1
29	1	2	30	6	6	26	-9.829787234	-1.20212766	-0.574468085	0.7340425532	0.2553191489	-1.617021277	1
29	2	2	40	5	5	26	-9.829787234	-1.20212766	-0.574468085	0.7340425532	0.2553191489	-1.617021277	1
29	2	1	20	4	4	26	-9.829787234	-1.20212766	-0.574468085	0.7340425532	0.2553191489	-1.617021277	1
29	1	1	10	7	6	26	-9.829787234	-1.20212766	-0.574468085	0.7340425532	0.2553191489	-1.617021277	1
29	1	2	30	6	7	26	-9.829787234	-1.20212766	-0.574468085	0.7340425532	0.2553191489	-1.617021277	1
29	2	1	20	5	4	26	-9.829787234	-1.20212766	-0.574468085	0.7340425532	0.2553191489	-1.617021277	1
29	1	1	10	7	7	26	-9.829787234	-1.20212766	-0.574468085	0.7340425532	0.2553191489	-1.617021277	1
29	2	2	40	5	5	26	-9.829787234	-1.20212766	-0.574468085	0.7340425532	0.2553191489	-1.617021277	1
29	1	2	30	7	6	26	-9.829787234	-1.20212766	-0.574468085	0.7340425532	0.2553191489	-1.617021277	1
29	2	2	40	6	5	26	-9.829787234	-1.20212766	-0.574468085	0.7340425532	0.2553191489	-1.617021277	1
29	2	1	20	5	4	26	-9.829787234	-1.20212766	-0.574468085	0.7340425532	0.2553191489	-1.617021277	1
29	1	2	30	7	7	26	-9.829787234	-1.20212766	-0.574468085	0.7340425532	0.2553191489	-1.617021277	1
29	1	1	10	6	6	26	-9.829787234	-1.20212766	-0.574468085	0.7340425532	0.2553191489	-1.617021277	1
29	2	1	20	5	5	26	-9.829787234	-1.20212766	-0.574468085	0.7340425532	0.2553191489	-1.617021277	1
29	1	1	10	6	6	26	-9.829787234	-1.20212766	-0.574468085	0.7340425532	0.2553191489	-1.617021277	1
30	2	2	40	3	4	24	-4.829787234	11.79787234	6.4255319149	4.7340425532	3.2553191489	-2.617021277	1
30	1	2	30	6	6	24	-4.829787234	11.79787234	6.4255319149	4.7340425532	3.2553191489	-2.617021277	1
30	2	2	40	3	3	24	-4.829787234	11.79787234	6.4255319149	4.7340425532	3.2553191489	-2.617021277	1
30	2	1	20	4	4	24	-4.829787234	11.79787234	6.4255319149	4.7340425532	3.2553191489	-2.617021277	1
30	1	1	10	6	5	24	-4.829787234	11.79787234	6.4255319149	4.7340425532	3.2553191489	-2.617021277	1
30	1	2	30	5	5	24	-4.829787234	11.79787234	6.4255319149	4.7340425532	3.2553191489	-2.617021277	1
30	2	1	20	4	4	24	-4.829787234	11.79787234	6.4255319149	4.7340425532	3.2553191489	-2.617021277	1
30	1	1	10	6	6	24	-4.829787234	11.79787234	6.4255319149	4.7340425532	3.2553191489	-2.617021277	1
30	2	2	40	3	3	24	-4.829787234	11.79787234	6.4255319149	4.7340425532	3.2553191489	-2.617021277	1
30	1	2	30	5	5	24	-4.829787234	11.79787234	6.4255319149	4.7340425532	3.2553191489	-2.617021277	1
30	2	2	40	4	4	24	-4.829787234	11.79787234	6.4255319149	4.7340425532	3.2553191489	-2.617021277	1
30	2	1	20	4	4	24	-4.829787234	11.79787234	6.4255319149	4.7340425532	3.2553191489	-2.617021277	1
30	1	2	30	6	6	24	-4.829787234	11.79787234	6.4255319149	4.7340425532	3.2553191489	-2.617021277	1
30	1	1	10	7	7	24	-4.829787234	11.79787234	6.4255319149	4.7340425532	3.2553191489	-2.617021277	1
30	2	1	20	4	4	24	-4.829787234	11.79787234	6.4255319149	4.7340425532	3.2553191489	-2.617021277	1
30	1	1	10	6	6	24	-4.829787234	11.79787234	6.4255319149	4.7340425532	3.2553191489	-2.617021277	1
31	2	2	40	9	5	21	11.170212766	16.79787234	7.4255319149	-1.265957447	4.2553191489	6.3829787234	1
31	1	2	30	9	4	21	11.170212766	16.79787234	7.4255319149	-1.265957447	4.2553191489	6.3829787234	1
31	2	2	40	9	4	21	11.170212766	16.79787234	7.4255319149	-1.265957447	4.2553191489	6.3829787234	1
31	2	1	20	9	4	21	11.170212766	16.79787234	7.4255319149	-1.265957447	4.2553191489	6.3829787234	1
31	1	1	10	9	8	21	11.170212766	16.79787234	7.4255319149	-1.265957447	4.2553191489	6.3829787234	1
31	1	2	30	9	6	21	11.170212766	16.79787234	7.4255319149	-1.265957447	4.2553191489	6.3829787234	1
31	2	1	20	9	4	21	11.170212766	16.79787234	7.4255319149	-1.265957447	4.2553191489	6.3829787234	1
31	1	1	10	9	9	21	11.170212766	16.79787234	7.4255319149	-1.265957447	4.2553191489	6.3829787234	1
31	2	2	40	7	4	21	11.170212766	16.79787234	7.4255319149	-1.265957447	4.2553191489	6.3829787234	1
31	1	2	30	9	4	21	11.170212766	16.79787234	7.4255319149	-1.265957447	4.2553191489	6.3829787234	1
31	2	2	40	7	5	21	11.170212766	16.79787234	7.4255319149	-1.265957447	4.2553191489	6.3829787234	1
31	2	1	20	9	3	21	11.170212766	16.79787234	7.4255319149	-1.265957447	4.2553191489	6.3829787234	1
31	1	2	30	9	4	21	11.170212766	16.79787234	7.4255319149	-1.265957447	4.2553191489	6.3829787234	1
31	1	1	10	9	9	21	11.170212766	16.79787234	7.4255319149	-1.265957447	4.2553191489	6.3829787234	1
31	2	1	20	9	4	21	11.170212766	16.79787234	7.4255319149	-1.265957447	4.2553191489	6.3829787234	1
31	1	1	10	9	9	21	11.170212766	16.79787234	7.4255319149	-1.265957447	4.2553191489	6.3829787234	1
32	2	2	40	4	4	23	-8.829787234	-12.20212766	-7.574468085	-1.265957447	1.2553191489	-4.617021277	1
32	1	2	30	6	6	23	-8.829787234	-12.20212766	-7.574468085	-1.265957447	1.2553191489	-4.617021277	1
32	2	2	40	4	4	23	-8.829787234	-12.20212766	-7.574468085	-1.265957447	1.2553191489	-4.617021277	1
32	2	1	20	4	4	23	-8.829787234	-12.20212766	-7.574468085	-1.265957447	1.2553191489	-4.617021277	1
32	1	1	10	6	6	23	-8.829787234	-12.20212766	-7.574468085	-1.265957447	1.2553191489	-4.617021277	1
32	1	2	30	6	6	23	-8.829787234	-12.20212766	-7.574468085	-1.265957447	1.2553191489	-4.617021277	1
32	2	1	20	4	4	23	-8.829787234	-12.20212766	-7.574468085	-1.265957447	1.2553191489	-4.617021277	1
32	1	1	10	5	6	23	-8.829787234	-12.20212766	-7.574468085	-1.265957447	1.2553191489	-4.617021277	1
32	2	2	40	4	4	23	-8.829787234	-12.20212766	-7.574468085	-1.265957447	1.2553191489	-4.617021277	1
32	1	2	30	5	6	23	-8.829787234	-12.20212766	-7.574468085	-1.265957447	1.2553191489	-4.617021277	1
32	2	2	40	5	5	23	-8.829787234	-12.20212766	-7.574468085	-1.265957447	1.2553191489	-4.617021277	1
32	2	1	20	5	5	23	-8.829787234	-12.20212766	-7.574468085	-1.265957447	1.2553191489	-4.617021277	1
32	1	2	30	5	6	23	-8.829787234	-12.20212766	-7.574468085	-1.265957447	1.2553191489	-4.617021277	1
32	1	1	10	5	5	23	-8.829787234	-12.20212766	-7.574468085	-1.265957447	1.2553191489	-4.617021277	1
32	2	1	20	5	5	23	-8.829787234	-12.20212766	-7.574468085	-1.265957447	1.2553191489	-4.617021277	1
32	1	1	10	5	5	23	-8.829787234	-12.20212766	-7.574468085	-1.265957447	1.2553191489	-4.617021277	1
33	2	2	40	7	3	26	13.170212766	5.7978723404	2.4255319149	-2.265957447	-0.744680851	6.3829787234	1
33	1	2	30	8	7	26	13.170212766	5.7978723404	2.4255319149	-2.265957447	-0.744680851	6.3829787234	1
33	2	2	40	6	4	26	13.170212766	5.7978723404	2.4255319149	-2.265957447	-0.744680851	6.3829787234	1
33	2	1	20	6	5	26	13.170212766	5.7978723404	2.4255319149	-2.265957447	-0.744680851	6.3829787234	1
33	1	1	10	3	5	26	13.170212766	5.7978723404	2.4255319149	-2.265957447	-0.744680851	6.3829787234	1
33	1	2	30	7	6	26	13.170212766	5.7978723404	2.4255319149	-2.265957447	-0.744680851	6.3829787234	1
33	2	1	20	3	4	26	13.170212766	5.7978723404	2.4255319149	-2.265957447	-0.744680851	6.3829787234	1
33	1	1	10	3	7	26	13.170212766	5.7978723404	2.4255319149	-2.265957447	-0.744680851	6.3829787234	1
33	2	2	40	6	4	26	13.170212766	5.7978723404	2.4255319149	-2.265957447	-0.744680851	6.3829787234	1
33	1	2	30	6	7	26	13.170212766	5.7978723404	2.4255319149	-2.265957447	-0.744680851	6.3829787234	1
33	2	2	40	5	4	26	13.170212766	5.7978723404	2.4255319149	-2.265957447	-0.744680851	6.3829787234	1
33	2	1	20	2	4	26	13.170212766	5.7978723404	2.4255319149	-2.265957447	-0.744680851	6.3829787234	1
33	1	2	30	8	8	26	13.170212766	5.7978723404	2.4255319149	-2.265957447	-0.744680851	6.3829787234	1
33	1	1	10	4	6	26	13.170212766	5.7978723404	2.4255319149	-2.265957447	-0.744680851	6.3829787234	1
33	2	1	20	5	3	26	13.170212766	5.7978723404	2.4255319149	-2.265957447	-0.744680851	6.3829787234	1
33	1	1	10	4	6	26	13.170212766	5.7978723404	2.4255319149	-2.265957447	-0.744680851	6.3829787234	1
34	2	2	40	1	1	23	0.170212766	28.79787234	10.425531915	1.7340425532	9.2553191489	7.3829787234	1
34	1	2	30	9	9	23	0.170212766	28.79787234	10.425531915	1.7340425532	9.2553191489	7.3829787234	1
34	2	2	40	1	1	23	0.170212766	28.79787234	10.425531915	1.7340425532	9.2553191489	7.3829787234	1
34	2	1	20	2	1	23	0.170212766	28.79787234	10.425531915	1.7340425532	9.2553191489	7.3829787234	1
34	1	1	10	7	9	23	0.170212766	28.79787234	10.425531915	1.7340425532	9.2553191489	7.3829787234	1
34	1	2	30	9	9	23	0.170212766	28.79787234	10.425531915	1.7340425532	9.2553191489	7.3829787234	1
34	2	1	20	3	3	23	0.170212766	28.79787234	10.425531915	1.7340425532	9.2553191489	7.3829787234	1
34	1	1	10	8	9	23	0.170212766	28.79787234	10.425531915	1.7340425532	9.2553191489	7.3829787234	1
34	2	2	40	2	2	23	0.170212766	28.79787234	10.425531915	1.7340425532	9.2553191489	7.3829787234	1
34	1	2	30	9	9	23	0.170212766	28.79787234	10.425531915	1.7340425532	9.2553191489	7.3829787234	1
34	2	2	40	3	2	23	0.170212766	28.79787234	10.425531915	1.7340425532	9.2553191489	7.3829787234	1
34	2	1	20	2	1	23	0.170212766	28.79787234	10.425531915	1.7340425532	9.2553191489	7.3829787234	1
34	1	2	30	9	9	23	0.170212766	28.79787234	10.425531915	1.7340425532	9.2553191489	7.3829787234	1
34	1	1	10	9	9	23	0.170212766	28.79787234	10.425531915	1.7340425532	9.2553191489	7.3829787234	1
34	2	1	20	1	1	23	0.170212766	28.79787234	10.425531915	1.7340425532	9.2553191489	7.3829787234	1
34	1	1	10	9	9	23	0.170212766	28.79787234	10.425531915	1.7340425532	9.2553191489	7.3829787234	1
35	2	2	40	3	2	25	6.170212766	-4.20212766	1.4255319149	-5.265957447	5.2553191489	-5.617021277	1
35	1	2	30	6	8	25	6.170212766	-4.20212766	1.4255319149	-5.265957447	5.2553191489	-5.617021277	1
35	2	2	40	2	4	25	6.170212766	-4.20212766	1.4255319149	-5.265957447	5.2553191489	-5.617021277	1
35	2	1	20	2	4	25	6.170212766	-4.20212766	1.4255319149	-5.265957447	5.2553191489	-5.617021277	1
35	1	1	10	9	8	25	6.170212766	-4.20212766	1.4255319149	-5.265957447	5.2553191489	-5.617021277	1
35	1	2	30	9	8	25	6.170212766	-4.20212766	1.4255319149	-5.265957447	5.2553191489	-5.617021277	1
35	2	1	20	2	4	25	6.170212766	-4.20212766	1.4255319149	-5.265957447	5.2553191489	-5.617021277	1
35	1	1	10	9	9	25	6.170212766	-4.20212766	1.4255319149	-5.265957447	5.2553191489	-5.617021277	1
35	2	2	40	3	4	25	6.170212766	-4.20212766	1.4255319149	-5.265957447	5.2553191489	-5.617021277	1
35	1	2	30	7	8	25	6.170212766	-4.20212766	1.4255319149	-5.265957447	5.2553191489	-5.617021277	1
35	2	2	40	3	4	25	6.170212766	-4.20212766	1.4255319149	-5.265957447	5.2553191489	-5.617021277	1
35	2	1	20	4	4	25	6.170212766	-4.20212766	1.4255319149	-5.265957447	5.2553191489	-5.617021277	1
35	1	2	30	8	9	25	6.170212766	-4.20212766	1.4255319149	-5.265957447	5.2553191489	-5.617021277	1
35	1	1	10	7	8	25	6.170212766	-4.20212766	1.4255319149	-5.265957447	5.2553191489	-5.617021277	1
35	2	1	20	2	5	25	6.170212766	-4.20212766	1.4255319149	-5.265957447	5.2553191489	-5.617021277	1
35	1	1	10	8	8	25	6.170212766	-4.20212766	1.4255319149	-5.265957447	5.2553191489	-5.617021277	1
36	2	2	40	5	3	21	-1.829787234	-9.20212766	-1.574468085	-5.265957447	-0.744680851	-1.617021277	1
36	1	2	30	7	9	21	-1.829787234	-9.20212766	-1.574468085	-5.265957447	-0.744680851	-1.617021277	1
36	2	2	40	5	4	21	-1.829787234	-9.20212766	-1.574468085	-5.265957447	-0.744680851	-1.617021277	1
36	2	1	20	4	3	21	-1.829787234	-9.20212766	-1.574468085	-5.265957447	-0.744680851	-1.617021277	1
36	1	1	10	6	8	21	-1.829787234	-9.20212766	-1.574468085	-5.265957447	-0.744680851	-1.617021277	1
36	1	2	30	8	9	21	-1.829787234	-9.20212766	-1.574468085	-5.265957447	-0.744680851	-1.617021277	1
36	2	1	20	4	3	21	-1.829787234	-9.20212766	-1.574468085	-5.265957447	-0.744680851	-1.617021277	1
36	1	1	10	7	8	21	-1.829787234	-9.20212766	-1.574468085	-5.265957447	-0.744680851	-1.617021277	1
36	2	2	40	5	3	21	-1.829787234	-9.20212766	-1.574468085	-5.265957447	-0.744680851	-1.617021277	1
36	1	2	30	7	9	21	-1.829787234	-9.20212766	-1.574468085	-5.265957447	-0.744680851	-1.617021277	1
36	2	2	40	5	2	21	-1.829787234	-9.20212766	-1.574468085	-5.265957447	-0.744680851	-1.617021277	1
36	2	1	20	5	3	21	-1.829787234	-9.20212766	-1.574468085	-5.265957447	-0.744680851	-1.617021277	1
36	1	2	30	7	9	21	-1.829787234	-9.20212766	-1.574468085	-5.265957447	-0.744680851	-1.617021277	1
36	1	1	10	7	8	21	-1.829787234	-9.20212766	-1.574468085	-5.265957447	-0.744680851	-1.617021277	1
36	2	1	20	5	4	21	-1.829787234	-9.20212766	-1.574468085	-5.265957447	-0.744680851	-1.617021277	1
36	1	1	10	6	7	21	-1.829787234	-9.20212766	-1.574468085	-5.265957447	-0.744680851	-1.617021277	1
37	2	2	40	6	3	24	-9.829787234	8.7978723404	0.4255319149	5.7340425532	-1.744680851	4.3829787234	1
37	1	2	30	6	8	24	-9.829787234	8.7978723404	0.4255319149	5.7340425532	-1.744680851	4.3829787234	1
37	2	2	40	6	4	24	-9.829787234	8.7978723404	0.4255319149	5.7340425532	-1.744680851	4.3829787234	1
37	2	1	20	4	5	24	-9.829787234	8.7978723404	0.4255319149	5.7340425532	-1.744680851	4.3829787234	1
37	1	1	10	7	9	24	-9.829787234	8.7978723404	0.4255319149	5.7340425532	-1.744680851	4.3829787234	1
37	1	2	30	4	8	24	-9.829787234	8.7978723404	0.4255319149	5.7340425532	-1.744680851	4.3829787234	1
37	2	1	20	4	4	24	-9.829787234	8.7978723404	0.4255319149	5.7340425532	-1.744680851	4.3829787234	1
37	1	1	10	7	9	24	-9.829787234	8.7978723404	0.4255319149	5.7340425532	-1.744680851	4.3829787234	1
37	2	2	40	7	3	24	-9.829787234	8.7978723404	0.4255319149	5.7340425532	-1.744680851	4.3829787234	1
37	1	2	30	4	7	24	-9.829787234	8.7978723404	0.4255319149	5.7340425532	-1.744680851	4.3829787234	1
37	2	2	40	4	4	24	-9.829787234	8.7978723404	0.4255319149	5.7340425532	-1.744680851	4.3829787234	1
37	2	1	20	6	6	24	-9.829787234	8.7978723404	0.4255319149	5.7340425532	-1.744680851	4.3829787234	1
37	1	2	30	6	8	24	-9.829787234	8.7978723404	0.4255319149	5.7340425532	-1.744680851	4.3829787234	1
37	1	1	10	7	9	24	-9.829787234	8.7978723404	0.4255319149	5.7340425532	-1.744680851	4.3829787234	1
37	2	1	20	6	5	24	-9.829787234	8.7978723404	0.4255319149	5.7340425532	-1.744680851	4.3829787234	1
37	1	1	10	7	9	24	-9.829787234	8.7978723404	0.4255319149	5.7340425532	-1.744680851	4.3829787234	1
38	2	2	40	6	3	22	-1.829787234	5.7978723404	0.4255319149	-5.265957447	4.2553191489	6.3829787234	1
38	1	2	30	9	9	22	-1.829787234	5.7978723404	0.4255319149	-5.265957447	4.2553191489	6.3829787234	1
38	2	2	40	7	4	22	-1.829787234	5.7978723404	0.4255319149	-5.265957447	4.2553191489	6.3829787234	1
38	2	1	20	5	3	22	-1.829787234	5.7978723404	0.4255319149	-5.265957447	4.2553191489	6.3829787234	1
38	1	1	10	7	7	22	-1.829787234	5.7978723404	0.4255319149	-5.265957447	4.2553191489	6.3829787234	1
38	1	2	30	7	8	22	-1.829787234	5.7978723404	0.4255319149	-5.265957447	4.2553191489	6.3829787234	1
38	2	1	20	8	2	22	-1.829787234	5.7978723404	0.4255319149	-5.265957447	4.2553191489	6.3829787234	1
38	1	1	10	8	8	22	-1.829787234	5.7978723404	0.4255319149	-5.265957447	4.2553191489	6.3829787234	1
38	2	2	40	7	5	22	-1.829787234	5.7978723404	0.4255319149	-5.265957447	4.2553191489	6.3829787234	1
38	1	2	30	9	9	22	-1.829787234	5.7978723404	0.4255319149	-5.265957447	4.2553191489	6.3829787234	1
38	2	2	40	6	5	22	-1.829787234	5.7978723404	0.4255319149	-5.265957447	4.2553191489	6.3829787234	1
38	2	1	20	6	3	22	-1.829787234	5.7978723404	0.4255319149	-5.265957447	4.2553191489	6.3829787234	1
38	1	2	30	8	9	22	-1.829787234	5.7978723404	0.4255319149	-5.265957447	4.2553191489	6.3829787234	1
38	1	1	10	8	7	22	-1.829787234	5.7978723404	0.4255319149	-5.265957447	4.2553191489	6.3829787234	1
38	2	1	20	7	7	22	-1.829787234	5.7978723404	0.4255319149	-5.265957447	4.2553191489	6.3829787234	1
38	1	1	10	8	8	22	-1.829787234	5.7978723404	0.4255319149	-5.265957447	4.2553191489	6.3829787234	1
39	2	2	40	4	5	22	1.170212766	8.7978723404	-2.574468085	1.7340425532	3.2553191489	6.3829787234	1
39	1	2	30	6	7	22	1.170212766	8.7978723404	-2.574468085	1.7340425532	3.2553191489	6.3829787234	1
39	2	2	40	6	4	22	1.170212766	8.7978723404	-2.574468085	1.7340425532	3.2553191489	6.3829787234	1
39	2	1	20	5	5	22	1.170212766	8.7978723404	-2.574468085	1.7340425532	3.2553191489	6.3829787234	1
39	1	1	10	5	7	22	1.170212766	8.7978723404	-2.574468085	1.7340425532	3.2553191489	6.3829787234	1
39	1	2	30	7	6	22	1.170212766	8.7978723404	-2.574468085	1.7340425532	3.2553191489	6.3829787234	1
39	2	1	20	5	4	22	1.170212766	8.7978723404	-2.574468085	1.7340425532	3.2553191489	6.3829787234	1
39	1	1	10	6	6	22	1.170212766	8.7978723404	-2.574468085	1.7340425532	3.2553191489	6.3829787234	1
39	2	2	40	6	4	22	1.170212766	8.7978723404	-2.574468085	1.7340425532	3.2553191489	6.3829787234	1
39	1	2	30	7	7	22	1.170212766	8.7978723404	-2.574468085	1.7340425532	3.2553191489	6.3829787234	1
39	2	2	40	4	5	22	1.170212766	8.7978723404	-2.574468085	1.7340425532	3.2553191489	6.3829787234	1
39	2	1	20	5	5	22	1.170212766	8.7978723404	-2.574468085	1.7340425532	3.2553191489	6.3829787234	1
39	1	2	30	6	7	22	1.170212766	8.7978723404	-2.574468085	1.7340425532	3.2553191489	6.3829787234	1
39	1	1	10	6	5	22	1.170212766	8.7978723404	-2.574468085	1.7340425532	3.2553191489	6.3829787234	1
39	2	1	20	6	4	22	1.170212766	8.7978723404	-2.574468085	1.7340425532	3.2553191489	6.3829787234	1
39	1	1	10	7	6	22	1.170212766	8.7978723404	-2.574468085	1.7340425532	3.2553191489	6.3829787234	1
40	2	2	40	4	5	23	-0.829787234	-17.20212766	-9.574468085	4.7340425532	-4.744680851	-7.617021277	1
40	1	2	30	6	7	23	-0.829787234	-17.20212766	-9.574468085	4.7340425532	-4.744680851	-7.617021277	1
40	2	2	40	4	4	23	-0.829787234	-17.20212766	-9.574468085	4.7340425532	-4.744680851	-7.617021277	1
40	2	1	20	6	4	23	-0.829787234	-17.20212766	-9.574468085	4.7340425532	-4.744680851	-7.617021277	1
40	1	1	10	5	6	23	-0.829787234	-17.20212766	-9.574468085	4.7340425532	-4.744680851	-7.617021277	1
40	1	2	30	6	7	23	-0.829787234	-17.20212766	-9.574468085	4.7340425532	-4.744680851	-7.617021277	1
40	2	1	20	4	5	23	-0.829787234	-17.20212766	-9.574468085	4.7340425532	-4.744680851	-7.617021277	1
40	1	1	10	6	5	23	-0.829787234	-17.20212766	-9.574468085	4.7340425532	-4.744680851	-7.617021277	1
40	2	2	40	5	5	23	-0.829787234	-17.20212766	-9.574468085	4.7340425532	-4.744680851	-7.617021277	1
40	1	2	30	6	7	23	-0.829787234	-17.20212766	-9.574468085	4.7340425532	-4.744680851	-7.617021277	1
40	2	2	40	4	5	23	-0.829787234	-17.20212766	-9.574468085	4.7340425532	-4.744680851	-7.617021277	1
40	2	1	20	6	6	23	-0.829787234	-17.20212766	-9.574468085	4.7340425532	-4.744680851	-7.617021277	1
40	1	2	30	6	7	23	-0.829787234	-17.20212766	-9.574468085	4.7340425532	-4.744680851	-7.617021277	1
40	1	1	10	6	6	23	-0.829787234	-17.20212766	-9.574468085	4.7340425532	-4.744680851	-7.617021277	1
40	2	1	20	6	6	23	-0.829787234	-17.20212766	-9.574468085	4.7340425532	-4.744680851	-7.617021277	1
40	1	1	10	6	7	23	-0.829787234	-17.20212766	-9.574468085	4.7340425532	-4.744680851	-7.617021277	1
41	2	2	40	2	3	21	1.170212766	18.79787234	9.4255319149	6.7340425532	3.2553191489	-0.617021277	1
41	1	2	30	9	9	21	1.170212766	18.79787234	9.4255319149	6.7340425532	3.2553191489	-0.617021277	1
41	2	2	40	3	3	21	1.170212766	18.79787234	9.4255319149	6.7340425532	3.2553191489	-0.617021277	1
41	2	1	20	4	4	21	1.170212766	18.79787234	9.4255319149	6.7340425532	3.2553191489	-0.617021277	1
41	1	1	10	7	9	21	1.170212766	18.79787234	9.4255319149	6.7340425532	3.2553191489	-0.617021277	1
41	1	2	30	7	9	21	1.170212766	18.79787234	9.4255319149	6.7340425532	3.2553191489	-0.617021277	1
41	2	1	20	3	2	21	1.170212766	18.79787234	9.4255319149	6.7340425532	3.2553191489	-0.617021277	1
41	1	1	10	7	8	21	1.170212766	18.79787234	9.4255319149	6.7340425532	3.2553191489	-0.617021277	1
41	2	2	40	4	3	21	1.170212766	18.79787234	9.4255319149	6.7340425532	3.2553191489	-0.617021277	1
41	1	2	30	7	8	21	1.170212766	18.79787234	9.4255319149	6.7340425532	3.2553191489	-0.617021277	1
41	2	2	40	3	3	21	1.170212766	18.79787234	9.4255319149	6.7340425532	3.2553191489	-0.617021277	1
41	2	1	20	2	2	21	1.170212766	18.79787234	9.4255319149	6.7340425532	3.2553191489	-0.617021277	1
41	1	2	30	8	7	21	1.170212766	18.79787234	9.4255319149	6.7340425532	3.2553191489	-0.617021277	1
41	1	1	10	8	9	21	1.170212766	18.79787234	9.4255319149	6.7340425532	3.2553191489	-0.617021277	1
41	2	1	20	4	4	21	1.170212766	18.79787234	9.4255319149	6.7340425532	3.2553191489	-0.617021277	1
41	1	1	10	7	8	21	1.170212766	18.79787234	9.4255319149	6.7340425532	3.2553191489	-0.617021277	1
42	2	2	40	4	2	27	3.170212766	4.7978723404	-4.574468085	-3.265957447	6.2553191489	6.3829787234	1
42	1	2	30	9	9	27	3.170212766	4.7978723404	-4.574468085	-3.265957447	6.2553191489	6.3829787234	1
42	2	2	40	4	2	27	3.170212766	4.7978723404	-4.574468085	-3.265957447	6.2553191489	6.3829787234	1
42	2	1	20	5	1	27	3.170212766	4.7978723404	-4.574468085	-3.265957447	6.2553191489	6.3829787234	1
42	1	1	10	8	9	27	3.170212766	4.7978723404	-4.574468085	-3.265957447	6.2553191489	6.3829787234	1
42	1	2	30	7	9	27	3.170212766	4.7978723404	-4.574468085	-3.265957447	6.2553191489	6.3829787234	1
42	2	1	20	5	2	27	3.170212766	4.7978723404	-4.574468085	-3.265957447	6.2553191489	6.3829787234	1
42	1	1	10	7	9	27	3.170212766	4.7978723404	-4.574468085	-3.265957447	6.2553191489	6.3829787234	1
42	2	2	40	5	1	27	3.170212766	4.7978723404	-4.574468085	-3.265957447	6.2553191489	6.3829787234	1
42	1	2	30	7	9	27	3.170212766	4.7978723404	-4.574468085	-3.265957447	6.2553191489	6.3829787234	1
42	2	2	40	2	1	27	3.170212766	4.7978723404	-4.574468085	-3.265957447	6.2553191489	6.3829787234	1
42	2	1	20	1	1	27	3.170212766	4.7978723404	-4.574468085	-3.265957447	6.2553191489	6.3829787234	1
42	1	2	30	8	9	27	3.170212766	4.7978723404	-4.574468085	-3.265957447	6.2553191489	6.3829787234	1
42	1	1	10	8	9	27	3.170212766	4.7978723404	-4.574468085	-3.265957447	6.2553191489	6.3829787234	1
42	2	1	20	2	1	27	3.170212766	4.7978723404	-4.574468085	-3.265957447	6.2553191489	6.3829787234	1
42	1	1	10	9	9	27	3.170212766	4.7978723404	-4.574468085	-3.265957447	6.2553191489	6.3829787234	1
43	2	2	40	5	4	21	3.170212766	27.79787234	2.4255319149	9.7340425532	7.2553191489	8.3829787234	1
43	1	2	30	8	9	21	3.170212766	27.79787234	2.4255319149	9.7340425532	7.2553191489	8.3829787234	1
43	2	2	40	5	4	21	3.170212766	27.79787234	2.4255319149	9.7340425532	7.2553191489	8.3829787234	1
43	2	1	20	4	4	21	3.170212766	27.79787234	2.4255319149	9.7340425532	7.2553191489	8.3829787234	1
43	1	1	10	7	8	21	3.170212766	27.79787234	2.4255319149	9.7340425532	7.2553191489	8.3829787234	1
43	1	2	30	8	8	21	3.170212766	27.79787234	2.4255319149	9.7340425532	7.2553191489	8.3829787234	1
43	2	1	20	5	4	21	3.170212766	27.79787234	2.4255319149	9.7340425532	7.2553191489	8.3829787234	1
43	1	1	10	7	8	21	3.170212766	27.79787234	2.4255319149	9.7340425532	7.2553191489	8.3829787234	1
43	2	2	40	4	4	21	3.170212766	27.79787234	2.4255319149	9.7340425532	7.2553191489	8.3829787234	1
43	1	2	30	8	8	21	3.170212766	27.79787234	2.4255319149	9.7340425532	7.2553191489	8.3829787234	1
43	2	2	40	4	4	21	3.170212766	27.79787234	2.4255319149	9.7340425532	7.2553191489	8.3829787234	1
43	2	1	20	4	4	21	3.170212766	27.79787234	2.4255319149	9.7340425532	7.2553191489	8.3829787234	1
43	1	2	30	7	9	21	3.170212766	27.79787234	2.4255319149	9.7340425532	7.2553191489	8.3829787234	1
43	1	1	10	7	8	21	3.170212766	27.79787234	2.4255319149	9.7340425532	7.2553191489	8.3829787234	1
43	2	1	20	4	4	21	3.170212766	27.79787234	2.4255319149	9.7340425532	7.2553191489	8.3829787234	1
43	1	1	10	8	8	21	3.170212766	27.79787234	2.4255319149	9.7340425532	7.2553191489	8.3829787234	1
44	2	2	40	5	3	25	16.170212766	-11.20212766	-2.574468085	-5.265957447	1.2553191489	-4.617021277	1
44	1	2	30	7	7	25	16.170212766	-11.20212766	-2.574468085	-5.265957447	1.2553191489	-4.617021277	1
44	2	2	40	6	3	25	16.170212766	-11.20212766	-2.574468085	-5.265957447	1.2553191489	-4.617021277	1
44	2	1	20	6	4	25	16.170212766	-11.20212766	-2.574468085	-5.265957447	1.2553191489	-4.617021277	1
44	1	1	10	7	8	25	16.170212766	-11.20212766	-2.574468085	-5.265957447	1.2553191489	-4.617021277	1
44	1	2	30	7	7	25	16.170212766	-11.20212766	-2.574468085	-5.265957447	1.2553191489	-4.617021277	1
44	2	1	20	6	4	25	16.170212766	-11.20212766	-2.574468085	-5.265957447	1.2553191489	-4.617021277	1
44	1	1	10	8	7	25	16.170212766	-11.20212766	-2.574468085	-5.265957447	1.2553191489	-4.617021277	1
44	2	2	40	7	4	25	16.170212766	-11.20212766	-2.574468085	-5.265957447	1.2553191489	-4.617021277	1
44	1	2	30	8	7	25	16.170212766	-11.20212766	-2.574468085	-5.265957447	1.2553191489	-4.617021277	1
44	2	2	40	6	3	25	16.170212766	-11.20212766	-2.574468085	-5.265957447	1.2553191489	-4.617021277	1
44	2	1	20	7	3	25	16.170212766	-11.20212766	-2.574468085	-5.265957447	1.2553191489	-4.617021277	1
44	1	2	30	8	8	25	16.170212766	-11.20212766	-2.574468085	-5.265957447	1.2553191489	-4.617021277	1
44	1	1	10	7	8	25	16.170212766	-11.20212766	-2.574468085	-5.265957447	1.2553191489	-4.617021277	1
44	2	1	20	6	3	25	16.170212766	-11.20212766	-2.574468085	-5.265957447	1.2553191489	-4.617021277	1
44	1	1	10	7	7	25	16.170212766	-11.20212766	-2.574468085	-5.265957447	1.2553191489	-4.617021277	1
45	2	2	40	4	4	21	3.170212766	16.79787234	2.4255319149	1.7340425532	7.2553191489	5.3829787234	1
45	1	2	30	7	8	21	3.170212766	16.79787234	2.4255319149	1.7340425532	7.2553191489	5.3829787234	1
45	2	2	40	4	4	21	3.170212766	16.79787234	2.4255319149	1.7340425532	7.2553191489	5.3829787234	1
45	2	1	20	5	5	21	3.170212766	16.79787234	2.4255319149	1.7340425532	7.2553191489	5.3829787234	1
45	1	1	10	9	9	21	3.170212766	16.79787234	2.4255319149	1.7340425532	7.2553191489	5.3829787234	1
45	1	2	30	8	8	21	3.170212766	16.79787234	2.4255319149	1.7340425532	7.2553191489	5.3829787234	1
45	2	1	20	5	4	21	3.170212766	16.79787234	2.4255319149	1.7340425532	7.2553191489	5.3829787234	1
45	1	1	10	9	9	21	3.170212766	16.79787234	2.4255319149	1.7340425532	7.2553191489	5.3829787234	1
45	2	2	40	4	4	21	3.170212766	16.79787234	2.4255319149	1.7340425532	7.2553191489	5.3829787234	1
45	1	2	30	7	8	21	3.170212766	16.79787234	2.4255319149	1.7340425532	7.2553191489	5.3829787234	1
45	2	2	40	4	5	21	3.170212766	16.79787234	2.4255319149	1.7340425532	7.2553191489	5.3829787234	1
45	2	1	20	4	4	21	3.170212766	16.79787234	2.4255319149	1.7340425532	7.2553191489	5.3829787234	1
45	1	2	30	8	9	21	3.170212766	16.79787234	2.4255319149	1.7340425532	7.2553191489	5.3829787234	1
45	1	1	10	9	9	21	3.170212766	16.79787234	2.4255319149	1.7340425532	7.2553191489	5.3829787234	1
45	2	1	20	4	5	21	3.170212766	16.79787234	2.4255319149	1.7340425532	7.2553191489	5.3829787234	1
45	1	1	10	9	9	21	3.170212766	16.79787234	2.4255319149	1.7340425532	7.2553191489	5.3829787234	1
46	2	2	40	8	7	22	4.170212766	29.79787234	6.4255319149	8.7340425532	10.255319149	4.3829787234	1
46	1	2	30	8	9	22	4.170212766	29.79787234	6.4255319149	8.7340425532	10.255319149	4.3829787234	1
46	2	2	40	7	2	22	4.170212766	29.79787234	6.4255319149	8.7340425532	10.255319149	4.3829787234	1
46	2	1	20	7	4	22	4.170212766	29.79787234	6.4255319149	8.7340425532	10.255319149	4.3829787234	1
46	1	1	10	6	8	22	4.170212766	29.79787234	6.4255319149	8.7340425532	10.255319149	4.3829787234	1
46	1	2	30	9	8	22	4.170212766	29.79787234	6.4255319149	8.7340425532	10.255319149	4.3829787234	1
46	2	1	20	5	4	22	4.170212766	29.79787234	6.4255319149	8.7340425532	10.255319149	4.3829787234	1
46	1	1	10	5	6	22	4.170212766	29.79787234	6.4255319149	8.7340425532	10.255319149	4.3829787234	1
46	2	2	40	7	3	22	4.170212766	29.79787234	6.4255319149	8.7340425532	10.255319149	4.3829787234	1
46	1	2	30	7	8	22	4.170212766	29.79787234	6.4255319149	8.7340425532	10.255319149	4.3829787234	1
46	2	2	40	7	3	22	4.170212766	29.79787234	6.4255319149	8.7340425532	10.255319149	4.3829787234	1
46	2	1	20	5	4	22	4.170212766	29.79787234	6.4255319149	8.7340425532	10.255319149	4.3829787234	1
46	1	2	30	7	8	22	4.170212766	29.79787234	6.4255319149	8.7340425532	10.255319149	4.3829787234	1
46	1	1	10	6	7	22	4.170212766	29.79787234	6.4255319149	8.7340425532	10.255319149	4.3829787234	1
46	2	1	20	5	3	22	4.170212766	29.79787234	6.4255319149	8.7340425532	10.255319149	4.3829787234	1
46	1	1	10	6	7	22	4.170212766	29.79787234	6.4255319149	8.7340425532	10.255319149	4.3829787234	1
47	2	2	40	4	4	27	-3.829787234	9.7978723404	4.4255319149	-2.265957447	2.2553191489	5.3829787234	1
47	1	2	30	7	7	27	-3.829787234	9.7978723404	4.4255319149	-2.265957447	2.2553191489	5.3829787234	1
47	2	2	40	4	4	27	-3.829787234	9.7978723404	4.4255319149	-2.265957447	2.2553191489	5.3829787234	1
47	2	1	20	3	4	27	-3.829787234	9.7978723404	4.4255319149	-2.265957447	2.2553191489	5.3829787234	1
47	1	1	10	6	6	27	-3.829787234	9.7978723404	4.4255319149	-2.265957447	2.2553191489	5.3829787234	1
47	1	2	30	8	8	27	-3.829787234	9.7978723404	4.4255319149	-2.265957447	2.2553191489	5.3829787234	1
47	2	1	20	5	4	27	-3.829787234	9.7978723404	4.4255319149	-2.265957447	2.2553191489	5.3829787234	1
47	1	1	10	7	7	27	-3.829787234	9.7978723404	4.4255319149	-2.265957447	2.2553191489	5.3829787234	1
47	2	2	40	3	5	27	-3.829787234	9.7978723404	4.4255319149	-2.265957447	2.2553191489	5.3829787234	1
47	1	2	30	6	6	27	-3.829787234	9.7978723404	4.4255319149	-2.265957447	2.2553191489	5.3829787234	1
47	2	2	40	4	4	27	-3.829787234	9.7978723404	4.4255319149	-2.265957447	2.2553191489	5.3829787234	1
47	2	1	20	3	4	27	-3.829787234	9.7978723404	4.4255319149	-2.265957447	2.2553191489	5.3829787234	1
47	1	2	30	7	8	27	-3.829787234	9.7978723404	4.4255319149	-2.265957447	2.2553191489	5.3829787234	1
47	1	1	10	7	6	27	-3.829787234	9.7978723404	4.4255319149	-2.265957447	2.2553191489	5.3829787234	1
47	2	1	20	4	4	27	-3.829787234	9.7978723404	4.4255319149	-2.265957447	2.2553191489	5.3829787234	1
47	1	1	10	6	6	27	-3.829787234	9.7978723404	4.4255319149	-2.265957447	2.2553191489	5.3829787234	1
48	2	2	40	6	1	20	-0.829787234	2.7978723404	-1.574468085	3.7340425532	0.2553191489	0.3829787234	1
48	1	2	30	5	8	20	-0.829787234	2.7978723404	-1.574468085	3.7340425532	0.2553191489	0.3829787234	1
48	2	2	40	4	2	20	-0.829787234	2.7978723404	-1.574468085	3.7340425532	0.2553191489	0.3829787234	1
48	2	1	20	4	3	20	-0.829787234	2.7978723404	-1.574468085	3.7340425532	0.2553191489	0.3829787234	1
48	1	1	10	8	9	20	-0.829787234	2.7978723404	-1.574468085	3.7340425532	0.2553191489	0.3829787234	1
48	1	2	30	6	8	20	-0.829787234	2.7978723404	-1.574468085	3.7340425532	0.2553191489	0.3829787234	1
48	2	1	20	5	4	20	-0.829787234	2.7978723404	-1.574468085	3.7340425532	0.2553191489	0.3829787234	1
48	1	1	10	8	9	20	-0.829787234	2.7978723404	-1.574468085	3.7340425532	0.2553191489	0.3829787234	1
48	2	2	40	6	1	20	-0.829787234	2.7978723404	-1.574468085	3.7340425532	0.2553191489	0.3829787234	1
48	1	2	30	4	7	20	-0.829787234	2.7978723404	-1.574468085	3.7340425532	0.2553191489	0.3829787234	1
48	2	2	40	2	3	20	-0.829787234	2.7978723404	-1.574468085	3.7340425532	0.2553191489	0.3829787234	1
48	2	1	20	6	2	20	-0.829787234	2.7978723404	-1.574468085	3.7340425532	0.2553191489	0.3829787234	1
48	1	2	30	5	7	20	-0.829787234	2.7978723404	-1.574468085	3.7340425532	0.2553191489	0.3829787234	1
48	1	1	10	3	8	20	-0.829787234	2.7978723404	-1.574468085	3.7340425532	0.2553191489	0.3829787234	1
48	2	1	20	2	3	20	-0.829787234	2.7978723404	-1.574468085	3.7340425532	0.2553191489	0.3829787234	1
48	1	1	10	5	8	20	-0.829787234	2.7978723404	-1.574468085	3.7340425532	0.2553191489	0.3829787234	1
49	2	2	40	7	3	21	-4.829787234	-19.20212766	-8.574468085	1.7340425532	-4.744680851	-7.617021277	1
49	1	2	30	6	8	21	-4.829787234	-19.20212766	-8.574468085	1.7340425532	-4.744680851	-7.617021277	1
49	2	2	40	5	4	21	-4.829787234	-19.20212766	-8.574468085	1.7340425532	-4.744680851	-7.617021277	1
49	2	1	20	2	3	21	-4.829787234	-19.20212766	-8.574468085	1.7340425532	-4.744680851	-7.617021277	1
49	1	1	10	5	7	21	-4.829787234	-19.20212766	-8.574468085	1.7340425532	-4.744680851	-7.617021277	1
49	1	2	30	6	7	21	-4.829787234	-19.20212766	-8.574468085	1.7340425532	-4.744680851	-7.617021277	1
49	2	1	20	3	4	21	-4.829787234	-19.20212766	-8.574468085	1.7340425532	-4.744680851	-7.617021277	1
49	1	1	10	2	2	21	-4.829787234	-19.20212766	-8.574468085	1.7340425532	-4.744680851	-7.617021277	1
49	2	2	40	5	4	21	-4.829787234	-19.20212766	-8.574468085	1.7340425532	-4.744680851	-7.617021277	1
49	1	2	30	5	6	21	-4.829787234	-19.20212766	-8.574468085	1.7340425532	-4.744680851	-7.617021277	1
49	2	2	40	6	4	21	-4.829787234	-19.20212766	-8.574468085	1.7340425532	-4.744680851	-7.617021277	1
49	2	1	20	4	2	21	-4.829787234	-19.20212766	-8.574468085	1.7340425532	-4.744680851	-7.617021277	1
49	1	2	30	6	8	21	-4.829787234	-19.20212766	-8.574468085	1.7340425532	-4.744680851	-7.617021277	1
49	1	1	10	4	5	21	-4.829787234	-19.20212766	-8.574468085	1.7340425532	-4.744680851	-7.617021277	1
49	2	1	20	7	3	21	-4.829787234	-19.20212766	-8.574468085	1.7340425532	-4.744680851	-7.617021277	1
49	1	1	10	3	4	21	-4.829787234	-19.20212766	-8.574468085	1.7340425532	-4.744680851	-7.617021277	1
50	2	2	40	3	3	23	-7.829787234	16.79787234	7.4255319149	9.7340425532	7.2553191489	-7.617021277	1
50	1	2	30	9	9	23	-7.829787234	16.79787234	7.4255319149	9.7340425532	7.2553191489	-7.617021277	1
50	2	2	40	2	3	23	-7.829787234	16.79787234	7.4255319149	9.7340425532	7.2553191489	-7.617021277	1
50	2	1	20	2	3	23	-7.829787234	16.79787234	7.4255319149	9.7340425532	7.2553191489	-7.617021277	1
50	1	1	10	8	8	23	-7.829787234	16.79787234	7.4255319149	9.7340425532	7.2553191489	-7.617021277	1
50	1	2	30	9	9	23	-7.829787234	16.79787234	7.4255319149	9.7340425532	7.2553191489	-7.617021277	1
50	2	1	20	3	3	23	-7.829787234	16.79787234	7.4255319149	9.7340425532	7.2553191489	-7.617021277	1
50	1	1	10	9	9	23	-7.829787234	16.79787234	7.4255319149	9.7340425532	7.2553191489	-7.617021277	1
50	2	2	40	3	4	23	-7.829787234	16.79787234	7.4255319149	9.7340425532	7.2553191489	-7.617021277	1
50	1	2	30	9	9	23	-7.829787234	16.79787234	7.4255319149	9.7340425532	7.2553191489	-7.617021277	1
50	2	2	40	3	3	23	-7.829787234	16.79787234	7.4255319149	9.7340425532	7.2553191489	-7.617021277	1
50	2	1	20	3	2	23	-7.829787234	16.79787234	7.4255319149	9.7340425532	7.2553191489	-7.617021277	1
50	1	2	30	9	9	23	-7.829787234	16.79787234	7.4255319149	9.7340425532	7.2553191489	-7.617021277	1
50	1	1	10	9	8	23	-7.829787234	16.79787234	7.4255319149	9.7340425532	7.2553191489	-7.617021277	1
50	2	1	20	3	3	23	-7.829787234	16.79787234	7.4255319149	9.7340425532	7.2553191489	-7.617021277	1
50	1	1	10	9	9	23	-7.829787234	16.79787234	7.4255319149	9.7340425532	7.2553191489	-7.617021277	1
101	2	2	40	5	5	25	4.170212766	-24.20212766	-7.574468085	-7.265957447	-11.74468085	2.3829787234	2
101	1	2	30	3	5	25	4.170212766	-24.20212766	-7.574468085	-7.265957447	-11.74468085	2.3829787234	2
101	2	2	40	5	4	25	4.170212766	-24.20212766	-7.574468085	-7.265957447	-11.74468085	2.3829787234	2
101	2	1	20	5	4	25	4.170212766	-24.20212766	-7.574468085	-7.265957447	-11.74468085	2.3829787234	2
101	1	1	10	6	6	25	4.170212766	-24.20212766	-7.574468085	-7.265957447	-11.74468085	2.3829787234	2
101	1	2	30	5	5	25	4.170212766	-24.20212766	-7.574468085	-7.265957447	-11.74468085	2.3829787234	2
101	2	1	20	5	5	25	4.170212766	-24.20212766	-7.574468085	-7.265957447	-11.74468085	2.3829787234	2
101	1	1	10	6	6	25	4.170212766	-24.20212766	-7.574468085	-7.265957447	-11.74468085	2.3829787234	2
101	2	2	40	5	4	25	4.170212766	-24.20212766	-7.574468085	-7.265957447	-11.74468085	2.3829787234	2
101	1	2	30	5	6	25	4.170212766	-24.20212766	-7.574468085	-7.265957447	-11.74468085	2.3829787234	2
101	2	2	40	5	5	25	4.170212766	-24.20212766	-7.574468085	-7.265957447	-11.74468085	2.3829787234	2
101	2	1	20	5	5	25	4.170212766	-24.20212766	-7.574468085	-7.265957447	-11.74468085	2.3829787234	2
101	1	2	30	5	6	25	4.170212766	-24.20212766	-7.574468085	-7.265957447	-11.74468085	2.3829787234	2
101	1	1	10	5	4	25	4.170212766	-24.20212766	-7.574468085	-7.265957447	-11.74468085	2.3829787234	2
101	2	1	20	5	5	25	4.170212766	-24.20212766	-7.574468085	-7.265957447	-11.74468085	2.3829787234	2
101	1	1	10	5	5	25	4.170212766	-24.20212766	-7.574468085	-7.265957447	-11.74468085	2.3829787234	2
102	2	2	40	3	3	26	-3.829787234	-9.20212766	-3.574468085	-1.265957447	-1.744680851	-2.617021277	2
102	1	2	30	7	6	26	-3.829787234	-9.20212766	-3.574468085	-1.265957447	-1.744680851	-2.617021277	2
102	2	2	40	4	4	26	-3.829787234	-9.20212766	-3.574468085	-1.265957447	-1.744680851	-2.617021277	2
102	2	1	20	3	3	26	-3.829787234	-9.20212766	-3.574468085	-1.265957447	-1.744680851	-2.617021277	2
102	1	1	10	6	6	26	-3.829787234	-9.20212766	-3.574468085	-1.265957447	-1.744680851	-2.617021277	2
102	1	2	30	7	6	26	-3.829787234	-9.20212766	-3.574468085	-1.265957447	-1.744680851	-2.617021277	2
102	2	1	20	3	3	26	-3.829787234	-9.20212766	-3.574468085	-1.265957447	-1.744680851	-2.617021277	2
102	1	1	10	6	6	26	-3.829787234	-9.20212766	-3.574468085	-1.265957447	-1.744680851	-2.617021277	2
102	2	2	40	5	4	26	-3.829787234	-9.20212766	-3.574468085	-1.265957447	-1.744680851	-2.617021277	2
102	1	2	30	6	7	26	-3.829787234	-9.20212766	-3.574468085	-1.265957447	-1.744680851	-2.617021277	2
102	2	2	40	3	4	26	-3.829787234	-9.20212766	-3.574468085	-1.265957447	-1.744680851	-2.617021277	2
102	2	1	20	3	3	26	-3.829787234	-9.20212766	-3.574468085	-1.265957447	-1.744680851	-2.617021277	2
102	1	2	30	7	7	26	-3.829787234	-9.20212766	-3.574468085	-1.265957447	-1.744680851	-2.617021277	2
102	1	1	10	6	7	26	-3.829787234	-9.20212766	-3.574468085	-1.265957447	-1.744680851	-2.617021277	2
102	2	1	20	3	3	26	-3.829787234	-9.20212766	-3.574468085	-1.265957447	-1.744680851	-2.617021277	2
102	1	1	10	7	7	26	-3.829787234	-9.20212766	-3.574468085	-1.265957447	-1.744680851	-2.617021277	2
103	2	2	40	6	4	28	-1.829787234	3.7978723404	-1.574468085	1.7340425532	0.2553191489	3.3829787234	2
103	1	2	30	7	7	28	-1.829787234	3.7978723404	-1.574468085	1.7340425532	0.2553191489	3.3829787234	2
103	2	2	40	7	3	28	-1.829787234	3.7978723404	-1.574468085	1.7340425532	0.2553191489	3.3829787234	2
103	2	1	20	6	4	28	-1.829787234	3.7978723404	-1.574468085	1.7340425532	0.2553191489	3.3829787234	2
103	1	1	10	4	5	28	-1.829787234	3.7978723404	-1.574468085	1.7340425532	0.2553191489	3.3829787234	2
103	1	2	30	7	7	28	-1.829787234	3.7978723404	-1.574468085	1.7340425532	0.2553191489	3.3829787234	2
103	2	1	20	3	5	28	-1.829787234	3.7978723404	-1.574468085	1.7340425532	0.2553191489	3.3829787234	2
103	1	1	10	6	6	28	-1.829787234	3.7978723404	-1.574468085	1.7340425532	0.2553191489	3.3829787234	2
103	2	2	40	7	3	28	-1.829787234	3.7978723404	-1.574468085	1.7340425532	0.2553191489	3.3829787234	2
103	1	2	30	7	8	28	-1.829787234	3.7978723404	-1.574468085	1.7340425532	0.2553191489	3.3829787234	2
103	2	2	40	6	4	28	-1.829787234	3.7978723404	-1.574468085	1.7340425532	0.2553191489	3.3829787234	2
103	2	1	20	6	4	28	-1.829787234	3.7978723404	-1.574468085	1.7340425532	0.2553191489	3.3829787234	2
103	1	2	30	7	8	28	-1.829787234	3.7978723404	-1.574468085	1.7340425532	0.2553191489	3.3829787234	2
103	1	1	10	7	6	28	-1.829787234	3.7978723404	-1.574468085	1.7340425532	0.2553191489	3.3829787234	2
103	2	1	20	6	3	28	-1.829787234	3.7978723404	-1.574468085	1.7340425532	0.2553191489	3.3829787234	2
103	1	1	10	6	5	28	-1.829787234	3.7978723404	-1.574468085	1.7340425532	0.2553191489	3.3829787234	2
104	2	2	40	5	4	25	11.170212766	-5.20212766	-3.574468085	-6.265957447	-2.744680851	7.3829787234	2
104	1	2	30	6	6	25	11.170212766	-5.20212766	-3.574468085	-6.265957447	-2.744680851	7.3829787234	2
104	2	2	40	5	4	25	11.170212766	-5.20212766	-3.574468085	-6.265957447	-2.744680851	7.3829787234	2
104	2	1	20	4	5	25	11.170212766	-5.20212766	-3.574468085	-6.265957447	-2.744680851	7.3829787234	2
104	1	1	10	6	6	25	11.170212766	-5.20212766	-3.574468085	-6.265957447	-2.744680851	7.3829787234	2
104	1	2	30	7	7	25	11.170212766	-5.20212766	-3.574468085	-6.265957447	-2.744680851	7.3829787234	2
104	2	1	20	3	5	25	11.170212766	-5.20212766	-3.574468085	-6.265957447	-2.744680851	7.3829787234	2
104	1	1	10	7	6	25	11.170212766	-5.20212766	-3.574468085	-6.265957447	-2.744680851	7.3829787234	2
104	2	2	40	4	3	25	11.170212766	-5.20212766	-3.574468085	-6.265957447	-2.744680851	7.3829787234	2
104	1	2	30	7	7	25	11.170212766	-5.20212766	-3.574468085	-6.265957447	-2.744680851	7.3829787234	2
104	2	2	40	5	4	25	11.170212766	-5.20212766	-3.574468085	-6.265957447	-2.744680851	7.3829787234	2
104	2	1	20	3	3	25	11.170212766	-5.20212766	-3.574468085	-6.265957447	-2.744680851	7.3829787234	2
104	1	2	30	7	6	25	11.170212766	-5.20212766	-3.574468085	-6.265957447	-2.744680851	7.3829787234	2
104	1	1	10	6	6	25	11.170212766	-5.20212766	-3.574468085	-6.265957447	-2.744680851	7.3829787234	2
104	2	1	20	4	5	25	11.170212766	-5.20212766	-3.574468085	-6.265957447	-2.744680851	7.3829787234	2
104	1	1	10	7	6	25	11.170212766	-5.20212766	-3.574468085	-6.265957447	-2.744680851	7.3829787234	2
105	2	2	40	6	4	22	-3.829787234	18.79787234	9.4255319149	9.7340425532	0.2553191489	-0.617021277	2
105	1	2	30	7	7	22	-3.829787234	18.79787234	9.4255319149	9.7340425532	0.2553191489	-0.617021277	2
105	2	2	40	6	4	22	-3.829787234	18.79787234	9.4255319149	9.7340425532	0.2553191489	-0.617021277	2
105	2	1	20	5	5	22	-3.829787234	18.79787234	9.4255319149	9.7340425532	0.2553191489	-0.617021277	2
105	1	1	10	6	7	22	-3.829787234	18.79787234	9.4255319149	9.7340425532	0.2553191489	-0.617021277	2
105	1	2	30	8	8	22	-3.829787234	18.79787234	9.4255319149	9.7340425532	0.2553191489	-0.617021277	2
105	2	1	20	4	4	22	-3.829787234	18.79787234	9.4255319149	9.7340425532	0.2553191489	-0.617021277	2
105	1	1	10	6	6	22	-3.829787234	18.79787234	9.4255319149	9.7340425532	0.2553191489	-0.617021277	2
105	2	2	40	6	5	22	-3.829787234	18.79787234	9.4255319149	9.7340425532	0.2553191489	-0.617021277	2
105	1	2	30	8	8	22	-3.829787234	18.79787234	9.4255319149	9.7340425532	0.2553191489	-0.617021277	2
105	2	2	40	5	5	22	-3.829787234	18.79787234	9.4255319149	9.7340425532	0.2553191489	-0.617021277	2
105	2	1	20	5	4	22	-3.829787234	18.79787234	9.4255319149	9.7340425532	0.2553191489	-0.617021277	2
105	1	2	30	7	7	22	-3.829787234	18.79787234	9.4255319149	9.7340425532	0.2553191489	-0.617021277	2
105	1	1	10	5	6	22	-3.829787234	18.79787234	9.4255319149	9.7340425532	0.2553191489	-0.617021277	2
105	2	1	20	4	4	22	-3.829787234	18.79787234	9.4255319149	9.7340425532	0.2553191489	-0.617021277	2
105	1	1	10	6	6	22	-3.829787234	18.79787234	9.4255319149	9.7340425532	0.2553191489	-0.617021277	2
106	2	2	40	5	3	25	4.170212766	-52.20212766	-10.57446809	-15.26595745	-15.74468085	-10.61702128	2
106	1	2	30	6	7	25	4.170212766	-52.20212766	-10.57446809	-15.26595745	-15.74468085	-10.61702128	2
106	2	2	40	4	3	25	4.170212766	-52.20212766	-10.57446809	-15.26595745	-15.74468085	-10.61702128	2
106	2	1	20	4	4	25	4.170212766	-52.20212766	-10.57446809	-15.26595745	-15.74468085	-10.61702128	2
106	1	1	10	6	7	25	4.170212766	-52.20212766	-10.57446809	-15.26595745	-15.74468085	-10.61702128	2
106	1	2	30	6	7	25	4.170212766	-52.20212766	-10.57446809	-15.26595745	-15.74468085	-10.61702128	2
106	2	1	20	4	4	25	4.170212766	-52.20212766	-10.57446809	-15.26595745	-15.74468085	-10.61702128	2
106	1	1	10	7	7	25	4.170212766	-52.20212766	-10.57446809	-15.26595745	-15.74468085	-10.61702128	2
106	2	2	40	2	3	25	4.170212766	-52.20212766	-10.57446809	-15.26595745	-15.74468085	-10.61702128	2
106	1	2	30	4	7	25	4.170212766	-52.20212766	-10.57446809	-15.26595745	-15.74468085	-10.61702128	2
106	2	2	40	4	3	25	4.170212766	-52.20212766	-10.57446809	-15.26595745	-15.74468085	-10.61702128	2
106	2	1	20	5	4	25	4.170212766	-52.20212766	-10.57446809	-15.26595745	-15.74468085	-10.61702128	2
106	1	2	30	7	7	25	4.170212766	-52.20212766	-10.57446809	-15.26595745	-15.74468085	-10.61702128	2
106	1	1	10	8	8	25	4.170212766	-52.20212766	-10.57446809	-15.26595745	-15.74468085	-10.61702128	2
106	2	1	20	4	4	25	4.170212766	-52.20212766	-10.57446809	-15.26595745	-15.74468085	-10.61702128	2
106	1	1	10	7	7	25	4.170212766	-52.20212766	-10.57446809	-15.26595745	-15.74468085	-10.61702128	2
107	2	2	40	4	4	23	-7.829787234	-18.20212766	-5.574468085	-1.265957447	-2.744680851	-8.617021277	2
107	1	2	30	6	7	23	-7.829787234	-18.20212766	-5.574468085	-1.265957447	-2.744680851	-8.617021277	2
107	2	2	40	4	3	23	-7.829787234	-18.20212766	-5.574468085	-1.265957447	-2.744680851	-8.617021277	2
107	2	1	20	6	4	23	-7.829787234	-18.20212766	-5.574468085	-1.265957447	-2.744680851	-8.617021277	2
107	1	1	10	7	6	23	-7.829787234	-18.20212766	-5.574468085	-1.265957447	-2.744680851	-8.617021277	2
107	1	2	30	7	7	23	-7.829787234	-18.20212766	-5.574468085	-1.265957447	-2.744680851	-8.617021277	2
107	2	1	20	6	4	23	-7.829787234	-18.20212766	-5.574468085	-1.265957447	-2.744680851	-8.617021277	2
107	1	1	10	5	6	23	-7.829787234	-18.20212766	-5.574468085	-1.265957447	-2.744680851	-8.617021277	2
107	2	2	40	6	3	23	-7.829787234	-18.20212766	-5.574468085	-1.265957447	-2.744680851	-8.617021277	2
107	1	2	30	6	7	23	-7.829787234	-18.20212766	-5.574468085	-1.265957447	-2.744680851	-8.617021277	2
107	2	2	40	6	3	23	-7.829787234	-18.20212766	-5.574468085	-1.265957447	-2.744680851	-8.617021277	2
107	2	1	20	5	4	23	-7.829787234	-18.20212766	-5.574468085	-1.265957447	-2.744680851	-8.617021277	2
107	1	2	30	7	7	23	-7.829787234	-18.20212766	-5.574468085	-1.265957447	-2.744680851	-8.617021277	2
107	1	1	10	5	6	23	-7.829787234	-18.20212766	-5.574468085	-1.265957447	-2.744680851	-8.617021277	2
107	2	1	20	5	4	23	-7.829787234	-18.20212766	-5.574468085	-1.265957447	-2.744680851	-8.617021277	2
107	1	1	10	5	5	23	-7.829787234	-18.20212766	-5.574468085	-1.265957447	-2.744680851	-8.617021277	2
108	2	2	40	6	3	25	-1.829787234	-7.20212766	-2.574468085	-2.265957447	1.2553191489	-3.617021277	2
108	1	2	30	5	6	25	-1.829787234	-7.20212766	-2.574468085	-2.265957447	1.2553191489	-3.617021277	2
108	2	2	40	6	3	25	-1.829787234	-7.20212766	-2.574468085	-2.265957447	1.2553191489	-3.617021277	2
108	2	1	20	3	5	25	-1.829787234	-7.20212766	-2.574468085	-2.265957447	1.2553191489	-3.617021277	2
108	1	1	10	5	6	25	-1.829787234	-7.20212766	-2.574468085	-2.265957447	1.2553191489	-3.617021277	2
108	1	2	30	6	6	25	-1.829787234	-7.20212766	-2.574468085	-2.265957447	1.2553191489	-3.617021277	2
108	2	1	20	4	4	25	-1.829787234	-7.20212766	-2.574468085	-2.265957447	1.2553191489	-3.617021277	2
108	1	1	10	6	6	25	-1.829787234	-7.20212766	-2.574468085	-2.265957447	1.2553191489	-3.617021277	2
108	2	2	40	6	3	25	-1.829787234	-7.20212766	-2.574468085	-2.265957447	1.2553191489	-3.617021277	2
108	1	2	30	7	7	25	-1.829787234	-7.20212766	-2.574468085	-2.265957447	1.2553191489	-3.617021277	2
108	2	2	40	6	3	25	-1.829787234	-7.20212766	-2.574468085	-2.265957447	1.2553191489	-3.617021277	2
108	2	1	20	5	4	25	-1.829787234	-7.20212766	-2.574468085	-2.265957447	1.2553191489	-3.617021277	2
108	1	2	30	6	6	25	-1.829787234	-7.20212766	-2.574468085	-2.265957447	1.2553191489	-3.617021277	2
108	1	1	10	5	6	25	-1.829787234	-7.20212766	-2.574468085	-2.265957447	1.2553191489	-3.617021277	2
108	2	1	20	4	5	25	-1.829787234	-7.20212766	-2.574468085	-2.265957447	1.2553191489	-3.617021277	2
108	1	1	10	5	6	25	-1.829787234	-7.20212766	-2.574468085	-2.265957447	1.2553191489	-3.617021277	2
109	2	2	40	6	4	22	8.170212766	8.7978723404	2.4255319149	1.7340425532	-0.744680851	5.3829787234	2
109	1	2	30	6	7	22	8.170212766	8.7978723404	2.4255319149	1.7340425532	-0.744680851	5.3829787234	2
109	2	2	40	6	4	22	8.170212766	8.7978723404	2.4255319149	1.7340425532	-0.744680851	5.3829787234	2
109	2	1	20	6	5	22	8.170212766	8.7978723404	2.4255319149	1.7340425532	-0.744680851	5.3829787234	2
109	1	1	10	5	6	22	8.170212766	8.7978723404	2.4255319149	1.7340425532	-0.744680851	5.3829787234	2
109	1	2	30	6	7	22	8.170212766	8.7978723404	2.4255319149	1.7340425532	-0.744680851	5.3829787234	2
109	2	1	20	4	5	22	8.170212766	8.7978723404	2.4255319149	1.7340425532	-0.744680851	5.3829787234	2
109	1	1	10	4	6	22	8.170212766	8.7978723404	2.4255319149	1.7340425532	-0.744680851	5.3829787234	2
109	2	2	40	6	4	22	8.170212766	8.7978723404	2.4255319149	1.7340425532	-0.744680851	5.3829787234	2
109	1	2	30	6	7	22	8.170212766	8.7978723404	2.4255319149	1.7340425532	-0.744680851	5.3829787234	2
109	2	2	40	6	4	22	8.170212766	8.7978723404	2.4255319149	1.7340425532	-0.744680851	5.3829787234	2
109	2	1	20	6	5	22	8.170212766	8.7978723404	2.4255319149	1.7340425532	-0.744680851	5.3829787234	2
109	1	2	30	7	7	22	8.170212766	8.7978723404	2.4255319149	1.7340425532	-0.744680851	5.3829787234	2
109	1	1	10	4	6	22	8.170212766	8.7978723404	2.4255319149	1.7340425532	-0.744680851	5.3829787234	2
109	2	1	20	4	4	22	8.170212766	8.7978723404	2.4255319149	1.7340425532	-0.744680851	5.3829787234	2
109	1	1	10	4	6	22	8.170212766	8.7978723404	2.4255319149	1.7340425532	-0.744680851	5.3829787234	2
110	2	2	40	5	2	20	9.170212766	-15.20212766	-6.574468085	-5.265957447	-3.744680851	0.3829787234	2
110	1	2	30	7	7	20	9.170212766	-15.20212766	-6.574468085	-5.265957447	-3.744680851	0.3829787234	2
110	2	2	40	6	2	20	9.170212766	-15.20212766	-6.574468085	-5.265957447	-3.744680851	0.3829787234	2
110	2	1	20	6	2	20	9.170212766	-15.20212766	-6.574468085	-5.265957447	-3.744680851	0.3829787234	2
110	1	1	10	6	6	20	9.170212766	-15.20212766	-6.574468085	-5.265957447	-3.744680851	0.3829787234	2
110	1	2	30	8	8	20	9.170212766	-15.20212766	-6.574468085	-5.265957447	-3.744680851	0.3829787234	2
110	2	1	20	7	2	20	9.170212766	-15.20212766	-6.574468085	-5.265957447	-3.744680851	0.3829787234	2
110	1	1	10	6	6	20	9.170212766	-15.20212766	-6.574468085	-5.265957447	-3.744680851	0.3829787234	2
110	2	2	40	6	2	20	9.170212766	-15.20212766	-6.574468085	-5.265957447	-3.744680851	0.3829787234	2
110	1	2	30	7	7	20	9.170212766	-15.20212766	-6.574468085	-5.265957447	-3.744680851	0.3829787234	2
110	2	2	40	6	2	20	9.170212766	-15.20212766	-6.574468085	-5.265957447	-3.744680851	0.3829787234	2
110	2	1	20	5	2	20	9.170212766	-15.20212766	-6.574468085	-5.265957447	-3.744680851	0.3829787234	2
110	1	2	30	7	8	20	9.170212766	-15.20212766	-6.574468085	-5.265957447	-3.744680851	0.3829787234	2
110	1	1	10	6	6	20	9.170212766	-15.20212766	-6.574468085	-5.265957447	-3.744680851	0.3829787234	2
110	2	1	20	3	3	20	9.170212766	-15.20212766	-6.574468085	-5.265957447	-3.744680851	0.3829787234	2
110	1	1	10	6	5	20	9.170212766	-15.20212766	-6.574468085	-5.265957447	-3.744680851	0.3829787234	2
111	2	2	40	4	4	22	-7.829787234	4.7978723404	10.425531915	0.7340425532	1.2553191489	-7.617021277	2
111	1	2	30	6	7	22	-7.829787234	4.7978723404	10.425531915	0.7340425532	1.2553191489	-7.617021277	2
111	2	2	40	4	4	22	-7.829787234	4.7978723404	10.425531915	0.7340425532	1.2553191489	-7.617021277	2
111	2	1	20	3	3	22	-7.829787234	4.7978723404	10.425531915	0.7340425532	1.2553191489	-7.617021277	2
111	1	1	10	6	6	22	-7.829787234	4.7978723404	10.425531915	0.7340425532	1.2553191489	-7.617021277	2
111	1	2	30	8	7	22	-7.829787234	4.7978723404	10.425531915	0.7340425532	1.2553191489	-7.617021277	2
111	2	1	20	3	3	22	-7.829787234	4.7978723404	10.425531915	0.7340425532	1.2553191489	-7.617021277	2
111	1	1	10	6	5	22	-7.829787234	4.7978723404	10.425531915	0.7340425532	1.2553191489	-7.617021277	2
111	2	2	40	4	4	22	-7.829787234	4.7978723404	10.425531915	0.7340425532	1.2553191489	-7.617021277	2
111	1	2	30	6	7	22	-7.829787234	4.7978723404	10.425531915	0.7340425532	1.2553191489	-7.617021277	2
111	2	2	40	5	4	22	-7.829787234	4.7978723404	10.425531915	0.7340425532	1.2553191489	-7.617021277	2
111	2	1	20	4	4	22	-7.829787234	4.7978723404	10.425531915	0.7340425532	1.2553191489	-7.617021277	2
111	1	2	30	6	6	22	-7.829787234	4.7978723404	10.425531915	0.7340425532	1.2553191489	-7.617021277	2
111	1	1	10	6	6	22	-7.829787234	4.7978723404	10.425531915	0.7340425532	1.2553191489	-7.617021277	2
111	2	1	20	4	4	22	-7.829787234	4.7978723404	10.425531915	0.7340425532	1.2553191489	-7.617021277	2
111	1	1	10	6	5	22	-7.829787234	4.7978723404	10.425531915	0.7340425532	1.2553191489	-7.617021277	2
112	2	2	40	6	4	21	7.170212766	0.7978723404	-1.574468085	0.7340425532	-3.744680851	5.3829787234	2
112	1	2	30	7	7	21	7.170212766	0.7978723404	-1.574468085	0.7340425532	-3.744680851	5.3829787234	2
112	2	2	40	4	5	21	7.170212766	0.7978723404	-1.574468085	0.7340425532	-3.744680851	5.3829787234	2
112	2	1	20	3	5	21	7.170212766	0.7978723404	-1.574468085	0.7340425532	-3.744680851	5.3829787234	2
112	1	1	10	4	6	21	7.170212766	0.7978723404	-1.574468085	0.7340425532	-3.744680851	5.3829787234	2
112	1	2	30	4	6	21	7.170212766	0.7978723404	-1.574468085	0.7340425532	-3.744680851	5.3829787234	2
112	2	1	20	4	5	21	7.170212766	0.7978723404	-1.574468085	0.7340425532	-3.744680851	5.3829787234	2
112	1	1	10	7	6	21	7.170212766	0.7978723404	-1.574468085	0.7340425532	-3.744680851	5.3829787234	2
112	2	2	40	5	4	21	7.170212766	0.7978723404	-1.574468085	0.7340425532	-3.744680851	5.3829787234	2
112	1	2	30	6	6	21	7.170212766	0.7978723404	-1.574468085	0.7340425532	-3.744680851	5.3829787234	2
112	2	2	40	2	5	21	7.170212766	0.7978723404	-1.574468085	0.7340425532	-3.744680851	5.3829787234	2
112	2	1	20	2	4	21	7.170212766	0.7978723404	-1.574468085	0.7340425532	-3.744680851	5.3829787234	2
112	1	2	30	6	7	21	7.170212766	0.7978723404	-1.574468085	0.7340425532	-3.744680851	5.3829787234	2
112	1	1	10	3	5	21	7.170212766	0.7978723404	-1.574468085	0.7340425532	-3.744680851	5.3829787234	2
112	2	1	20	5	3	21	7.170212766	0.7978723404	-1.574468085	0.7340425532	-3.744680851	5.3829787234	2
112	1	1	10	2	5	21	7.170212766	0.7978723404	-1.574468085	0.7340425532	-3.744680851	5.3829787234	2
113	2	2	40	6	3	22	-3.829787234	9.7978723404	8.4255319149	-4.265957447	1.2553191489	4.3829787234	2
113	1	2	30	5	8	22	-3.829787234	9.7978723404	8.4255319149	-4.265957447	1.2553191489	4.3829787234	2
113	2	2	40	6	3	22	-3.829787234	9.7978723404	8.4255319149	-4.265957447	1.2553191489	4.3829787234	2
113	2	1	20	7	2	22	-3.829787234	9.7978723404	8.4255319149	-4.265957447	1.2553191489	4.3829787234	2
113	1	1	10	4	6	22	-3.829787234	9.7978723404	8.4255319149	-4.265957447	1.2553191489	4.3829787234	2
113	1	2	30	6	8	22	-3.829787234	9.7978723404	8.4255319149	-4.265957447	1.2553191489	4.3829787234	2
113	2	1	20	6	2	22	-3.829787234	9.7978723404	8.4255319149	-4.265957447	1.2553191489	4.3829787234	2
113	1	1	10	5	6	22	-3.829787234	9.7978723404	8.4255319149	-4.265957447	1.2553191489	4.3829787234	2
113	2	2	40	6	3	22	-3.829787234	9.7978723404	8.4255319149	-4.265957447	1.2553191489	4.3829787234	2
113	1	2	30	6	7	22	-3.829787234	9.7978723404	8.4255319149	-4.265957447	1.2553191489	4.3829787234	2
113	2	2	40	6	3	22	-3.829787234	9.7978723404	8.4255319149	-4.265957447	1.2553191489	4.3829787234	2
113	2	1	20	6	2	22	-3.829787234	9.7978723404	8.4255319149	-4.265957447	1.2553191489	4.3829787234	2
113	1	2	30	5	7	22	-3.829787234	9.7978723404	8.4255319149	-4.265957447	1.2553191489	4.3829787234	2
113	1	1	10	5	6	22	-3.829787234	9.7978723404	8.4255319149	-4.265957447	1.2553191489	4.3829787234	2
113	2	1	20	5	3	22	-3.829787234	9.7978723404	8.4255319149	-4.265957447	1.2553191489	4.3829787234	2
113	1	1	10	5	6	22	-3.829787234	9.7978723404	8.4255319149	-4.265957447	1.2553191489	4.3829787234	2
114	2	2	40	4	4	20	-3.829787234	-12.20212766	1.4255319149	-2.265957447	-8.744680851	-2.617021277	2
114	1	2	30	5	5	20	-3.829787234	-12.20212766	1.4255319149	-2.265957447	-8.744680851	-2.617021277	2
114	2	2	40	5	5	20	-3.829787234	-12.20212766	1.4255319149	-2.265957447	-8.744680851	-2.617021277	2
114	2	1	20	5	5	20	-3.829787234	-12.20212766	1.4255319149	-2.265957447	-8.744680851	-2.617021277	2
114	1	1	10	5	5	20	-3.829787234	-12.20212766	1.4255319149	-2.265957447	-8.744680851	-2.617021277	2
114	1	2	30	5	5	20	-3.829787234	-12.20212766	1.4255319149	-2.265957447	-8.744680851	-2.617021277	2
114	2	1	20	5	5	20	-3.829787234	-12.20212766	1.4255319149	-2.265957447	-8.744680851	-2.617021277	2
114	1	1	10	5	6	20	-3.829787234	-12.20212766	1.4255319149	-2.265957447	-8.744680851	-2.617021277	2
114	2	2	40	5	5	20	-3.829787234	-12.20212766	1.4255319149	-2.265957447	-8.744680851	-2.617021277	2
114	1	2	30	5	5	20	-3.829787234	-12.20212766	1.4255319149	-2.265957447	-8.744680851	-2.617021277	2
114	2	2	40	4	5	20	-3.829787234	-12.20212766	1.4255319149	-2.265957447	-8.744680851	-2.617021277	2
114	2	1	20	5	5	20	-3.829787234	-12.20212766	1.4255319149	-2.265957447	-8.744680851	-2.617021277	2
114	1	2	30	5	5	20	-3.829787234	-12.20212766	1.4255319149	-2.265957447	-8.744680851	-2.617021277	2
114	1	1	10	5	5	20	-3.829787234	-12.20212766	1.4255319149	-2.265957447	-8.744680851	-2.617021277	2
114	2	1	20	5	5	20	-3.829787234	-12.20212766	1.4255319149	-2.265957447	-8.744680851	-2.617021277	2
114	1	1	10	5	5	20	-3.829787234	-12.20212766	1.4255319149	-2.265957447	-8.744680851	-2.617021277	2
115	2	2	40	7	3	22	-13.82978723	-13.20212766	-6.574468085	1.7340425532	-4.744680851	-3.617021277	2
115	1	2	30	8	7	22	-13.82978723	-13.20212766	-6.574468085	1.7340425532	-4.744680851	-3.617021277	2
115	2	2	40	6	4	22	-13.82978723	-13.20212766	-6.574468085	1.7340425532	-4.744680851	-3.617021277	2
115	2	1	20	7	4	22	-13.82978723	-13.20212766	-6.574468085	1.7340425532	-4.744680851	-3.617021277	2
115	1	1	10	6	6	22	-13.82978723	-13.20212766	-6.574468085	1.7340425532	-4.744680851	-3.617021277	2
115	1	2	30	8	8	22	-13.82978723	-13.20212766	-6.574468085	1.7340425532	-4.744680851	-3.617021277	2
115	2	1	20	7	3	22	-13.82978723	-13.20212766	-6.574468085	1.7340425532	-4.744680851	-3.617021277	2
115	1	1	10	6	6	22	-13.82978723	-13.20212766	-6.574468085	1.7340425532	-4.744680851	-3.617021277	2
115	2	2	40	6	4	22	-13.82978723	-13.20212766	-6.574468085	1.7340425532	-4.744680851	-3.617021277	2
115	1	2	30	7	7	22	-13.82978723	-13.20212766	-6.574468085	1.7340425532	-4.744680851	-3.617021277	2
115	2	2	40	6	3	22	-13.82978723	-13.20212766	-6.574468085	1.7340425532	-4.744680851	-3.617021277	2
115	2	1	20	5	4	22	-13.82978723	-13.20212766	-6.574468085	1.7340425532	-4.744680851	-3.617021277	2
115	1	2	30	8	8	22	-13.82978723	-13.20212766	-6.574468085	1.7340425532	-4.744680851	-3.617021277	2
115	1	1	10	6	6	22	-13.82978723	-13.20212766	-6.574468085	1.7340425532	-4.744680851	-3.617021277	2
115	2	1	20	5	4	22	-13.82978723	-13.20212766	-6.574468085	1.7340425532	-4.744680851	-3.617021277	2
115	1	1	10	6	7	22	-13.82978723	-13.20212766	-6.574468085	1.7340425532	-4.744680851	-3.617021277	2
116	2	2	40	7	3	22	2.170212766	10.79787234	4.4255319149	4.7340425532	4.2553191489	-2.617021277	2
116	1	2	30	9	9	22	2.170212766	10.79787234	4.4255319149	4.7340425532	4.2553191489	-2.617021277	2
116	2	2	40	6	4	22	2.170212766	10.79787234	4.4255319149	4.7340425532	4.2553191489	-2.617021277	2
116	2	1	20	6	3	22	2.170212766	10.79787234	4.4255319149	4.7340425532	4.2553191489	-2.617021277	2
116	1	1	10	6	7	22	2.170212766	10.79787234	4.4255319149	4.7340425532	4.2553191489	-2.617021277	2
116	1	2	30	8	8	22	2.170212766	10.79787234	4.4255319149	4.7340425532	4.2553191489	-2.617021277	2
116	2	1	20	7	3	22	2.170212766	10.79787234	4.4255319149	4.7340425532	4.2553191489	-2.617021277	2
116	1	1	10	4	6	22	2.170212766	10.79787234	4.4255319149	4.7340425532	4.2553191489	-2.617021277	2
116	2	2	40	6	3	22	2.170212766	10.79787234	4.4255319149	4.7340425532	4.2553191489	-2.617021277	2
116	1	2	30	7	8	22	2.170212766	10.79787234	4.4255319149	4.7340425532	4.2553191489	-2.617021277	2
116	2	2	40	7	4	22	2.170212766	10.79787234	4.4255319149	4.7340425532	4.2553191489	-2.617021277	2
116	2	1	20	6	3	22	2.170212766	10.79787234	4.4255319149	4.7340425532	4.2553191489	-2.617021277	2
116	1	2	30	7	8	22	2.170212766	10.79787234	4.4255319149	4.7340425532	4.2553191489	-2.617021277	2
116	1	1	10	6	7	22	2.170212766	10.79787234	4.4255319149	4.7340425532	4.2553191489	-2.617021277	2
116	2	1	20	4	4	22	2.170212766	10.79787234	4.4255319149	4.7340425532	4.2553191489	-2.617021277	2
116	1	1	10	4	6	22	2.170212766	10.79787234	4.4255319149	4.7340425532	4.2553191489	-2.617021277	2
117	2	2	40	6	3	27	19.170212766	-24.20212766	-11.57446809	-6.265957447	-11.74468085	5.3829787234	2
117	1	2	30	7	8	27	19.170212766	-24.20212766	-11.57446809	-6.265957447	-11.74468085	5.3829787234	2
117	2	2	40	5	2	27	19.170212766	-24.20212766	-11.57446809	-6.265957447	-11.74468085	5.3829787234	2
117	2	1	20	6	3	27	19.170212766	-24.20212766	-11.57446809	-6.265957447	-11.74468085	5.3829787234	2
117	1	1	10	4	6	27	19.170212766	-24.20212766	-11.57446809	-6.265957447	-11.74468085	5.3829787234	2
117	1	2	30	7	7	27	19.170212766	-24.20212766	-11.57446809	-6.265957447	-11.74468085	5.3829787234	2
117	2	1	20	7	3	27	19.170212766	-24.20212766	-11.57446809	-6.265957447	-11.74468085	5.3829787234	2
117	1	1	10	4	6	27	19.170212766	-24.20212766	-11.57446809	-6.265957447	-11.74468085	5.3829787234	2
117	2	2	40	6	2	27	19.170212766	-24.20212766	-11.57446809	-6.265957447	-11.74468085	5.3829787234	2
117	1	2	30	7	8	27	19.170212766	-24.20212766	-11.57446809	-6.265957447	-11.74468085	5.3829787234	2
117	2	2	40	7	2	27	19.170212766	-24.20212766	-11.57446809	-6.265957447	-11.74468085	5.3829787234	2
117	2	1	20	6	3	27	19.170212766	-24.20212766	-11.57446809	-6.265957447	-11.74468085	5.3829787234	2
117	1	2	30	7	8	27	19.170212766	-24.20212766	-11.57446809	-6.265957447	-11.74468085	5.3829787234	2
117	1	1	10	6	6	27	19.170212766	-24.20212766	-11.57446809	-6.265957447	-11.74468085	5.3829787234	2
117	2	1	20	5	3	27	19.170212766	-24.20212766	-11.57446809	-6.265957447	-11.74468085	5.3829787234	2
117	1	1	10	5	6	27	19.170212766	-24.20212766	-11.57446809	-6.265957447	-11.74468085	5.3829787234	2
118	2	2	40	4	4	22	6.170212766	-3.20212766	-3.574468085	3.7340425532	-0.744680851	-2.617021277	2
118	1	2	30	9	8	22	6.170212766	-3.20212766	-3.574468085	3.7340425532	-0.744680851	-2.617021277	2
118	2	2	40	6	2	22	6.170212766	-3.20212766	-3.574468085	3.7340425532	-0.744680851	-2.617021277	2
118	2	1	20	3	4	22	6.170212766	-3.20212766	-3.574468085	3.7340425532	-0.744680851	-2.617021277	2
118	1	1	10	6	7	22	6.170212766	-3.20212766	-3.574468085	3.7340425532	-0.744680851	-2.617021277	2
118	1	2	30	9	9	22	6.170212766	-3.20212766	-3.574468085	3.7340425532	-0.744680851	-2.617021277	2
118	2	1	20	2	3	22	6.170212766	-3.20212766	-3.574468085	3.7340425532	-0.744680851	-2.617021277	2
118	1	1	10	6	6	22	6.170212766	-3.20212766	-3.574468085	3.7340425532	-0.744680851	-2.617021277	2
118	2	2	40	7	3	22	6.170212766	-3.20212766	-3.574468085	3.7340425532	-0.744680851	-2.617021277	2
118	1	2	30	7	6	22	6.170212766	-3.20212766	-3.574468085	3.7340425532	-0.744680851	-2.617021277	2
118	2	2	40	4	3	22	6.170212766	-3.20212766	-3.574468085	3.7340425532	-0.744680851	-2.617021277	2
118	2	1	20	4	3	22	6.170212766	-3.20212766	-3.574468085	3.7340425532	-0.744680851	-2.617021277	2
118	1	2	30	7	6	22	6.170212766	-3.20212766	-3.574468085	3.7340425532	-0.744680851	-2.617021277	2
118	1	1	10	6	5	22	6.170212766	-3.20212766	-3.574468085	3.7340425532	-0.744680851	-2.617021277	2
118	2	1	20	5	4	22	6.170212766	-3.20212766	-3.574468085	3.7340425532	-0.744680851	-2.617021277	2
118	1	1	10	6	6	22	6.170212766	-3.20212766	-3.574468085	3.7340425532	-0.744680851	-2.617021277	2
119	2	2	40	5	4	20	-0.829787234	19.79787234	8.4255319149	5.7340425532	2.2553191489	3.3829787234	2
119	1	2	30	6	7	20	-0.829787234	19.79787234	8.4255319149	5.7340425532	2.2553191489	3.3829787234	2
119	2	2	40	6	5	20	-0.829787234	19.79787234	8.4255319149	5.7340425532	2.2553191489	3.3829787234	2
119	2	1	20	6	4	20	-0.829787234	19.79787234	8.4255319149	5.7340425532	2.2553191489	3.3829787234	2
119	1	1	10	5	7	20	-0.829787234	19.79787234	8.4255319149	5.7340425532	2.2553191489	3.3829787234	2
119	1	2	30	5	7	20	-0.829787234	19.79787234	8.4255319149	5.7340425532	2.2553191489	3.3829787234	2
119	2	1	20	4	4	20	-0.829787234	19.79787234	8.4255319149	5.7340425532	2.2553191489	3.3829787234	2
119	1	1	10	6	6	20	-0.829787234	19.79787234	8.4255319149	5.7340425532	2.2553191489	3.3829787234	2
119	2	2	40	7	3	20	-0.829787234	19.79787234	8.4255319149	5.7340425532	2.2553191489	3.3829787234	2
119	1	2	30	4	6	20	-0.829787234	19.79787234	8.4255319149	5.7340425532	2.2553191489	3.3829787234	2
119	2	2	40	7	3	20	-0.829787234	19.79787234	8.4255319149	5.7340425532	2.2553191489	3.3829787234	2
119	2	1	20	7	4	20	-0.829787234	19.79787234	8.4255319149	5.7340425532	2.2553191489	3.3829787234	2
119	1	2	30	6	5	20	-0.829787234	19.79787234	8.4255319149	5.7340425532	2.2553191489	3.3829787234	2
119	1	1	10	7	6	20	-0.829787234	19.79787234	8.4255319149	5.7340425532	2.2553191489	3.3829787234	2
119	2	1	20	5	6	20	-0.829787234	19.79787234	8.4255319149	5.7340425532	2.2553191489	3.3829787234	2
119	1	1	10	6	6	20	-0.829787234	19.79787234	8.4255319149	5.7340425532	2.2553191489	3.3829787234	2
120	2	2	40	6	3	21	3.170212766	0.7978723404	1.4255319149	1.7340425532	-2.744680851	0.3829787234	2
120	1	2	30	7	7	21	3.170212766	0.7978723404	1.4255319149	1.7340425532	-2.744680851	0.3829787234	2
120	2	2	40	6	3	21	3.170212766	0.7978723404	1.4255319149	1.7340425532	-2.744680851	0.3829787234	2
120	2	1	20	6	3	21	3.170212766	0.7978723404	1.4255319149	1.7340425532	-2.744680851	0.3829787234	2
120	1	1	10	6	6	21	3.170212766	0.7978723404	1.4255319149	1.7340425532	-2.744680851	0.3829787234	2
120	1	2	30	4	7	21	3.170212766	0.7978723404	1.4255319149	1.7340425532	-2.744680851	0.3829787234	2
120	2	1	20	6	3	21	3.170212766	0.7978723404	1.4255319149	1.7340425532	-2.744680851	0.3829787234	2
120	1	1	10	6	6	21	3.170212766	0.7978723404	1.4255319149	1.7340425532	-2.744680851	0.3829787234	2
120	2	2	40	7	3	21	3.170212766	0.7978723404	1.4255319149	1.7340425532	-2.744680851	0.3829787234	2
120	1	2	30	4	6	21	3.170212766	0.7978723404	1.4255319149	1.7340425532	-2.744680851	0.3829787234	2
120	2	2	40	6	3	21	3.170212766	0.7978723404	1.4255319149	1.7340425532	-2.744680851	0.3829787234	2
120	2	1	20	6	4	21	3.170212766	0.7978723404	1.4255319149	1.7340425532	-2.744680851	0.3829787234	2
120	1	2	30	6	7	21	3.170212766	0.7978723404	1.4255319149	1.7340425532	-2.744680851	0.3829787234	2
120	1	1	10	5	6	21	3.170212766	0.7978723404	1.4255319149	1.7340425532	-2.744680851	0.3829787234	2
120	2	1	20	6	4	21	3.170212766	0.7978723404	1.4255319149	1.7340425532	-2.744680851	0.3829787234	2
120	1	1	10	4	6	21	3.170212766	0.7978723404	1.4255319149	1.7340425532	-2.744680851	0.3829787234	2
121	2	2	40	4	3	29	-5.829787234	9.7978723404	8.4255319149	-3.265957447	3.2553191489	1.3829787234	2
121	1	2	30	7	7	29	-5.829787234	9.7978723404	8.4255319149	-3.265957447	3.2553191489	1.3829787234	2
121	2	2	40	5	3	29	-5.829787234	9.7978723404	8.4255319149	-3.265957447	3.2553191489	1.3829787234	2
121	2	1	20	3	2	29	-5.829787234	9.7978723404	8.4255319149	-3.265957447	3.2553191489	1.3829787234	2
121	1	1	10	5	5	29	-5.829787234	9.7978723404	8.4255319149	-3.265957447	3.2553191489	1.3829787234	2
121	1	2	30	8	7	29	-5.829787234	9.7978723404	8.4255319149	-3.265957447	3.2553191489	1.3829787234	2
121	2	1	20	5	3	29	-5.829787234	9.7978723404	8.4255319149	-3.265957447	3.2553191489	1.3829787234	2
121	1	1	10	6	6	29	-5.829787234	9.7978723404	8.4255319149	-3.265957447	3.2553191489	1.3829787234	2
121	2	2	40	4	3	29	-5.829787234	9.7978723404	8.4255319149	-3.265957447	3.2553191489	1.3829787234	2
121	1	2	30	6	7	29	-5.829787234	9.7978723404	8.4255319149	-3.265957447	3.2553191489	1.3829787234	2
121	2	2	40	4	2	29	-5.829787234	9.7978723404	8.4255319149	-3.265957447	3.2553191489	1.3829787234	2
121	2	1	20	4	2	29	-5.829787234	9.7978723404	8.4255319149	-3.265957447	3.2553191489	1.3829787234	2
121	1	2	30	7	7	29	-5.829787234	9.7978723404	8.4255319149	-3.265957447	3.2553191489	1.3829787234	2
121	1	1	10	6	6	29	-5.829787234	9.7978723404	8.4255319149	-3.265957447	3.2553191489	1.3829787234	2
121	2	1	20	4	3	29	-5.829787234	9.7978723404	8.4255319149	-3.265957447	3.2553191489	1.3829787234	2
121	1	1	10	5	5	29	-5.829787234	9.7978723404	8.4255319149	-3.265957447	3.2553191489	1.3829787234	2
122	2	2	40	5	3	23	-7.829787234	4.7978723404	5.4255319149	4.7340425532	3.2553191489	-8.617021277	2
122	1	2	30	8	8	23	-7.829787234	4.7978723404	5.4255319149	4.7340425532	3.2553191489	-8.617021277	2
122	2	2	40	5	2	23	-7.829787234	4.7978723404	5.4255319149	4.7340425532	3.2553191489	-8.617021277	2
122	2	1	20	3	5	23	-7.829787234	4.7978723404	5.4255319149	4.7340425532	3.2553191489	-8.617021277	2
122	1	1	10	5	6	23	-7.829787234	4.7978723404	5.4255319149	4.7340425532	3.2553191489	-8.617021277	2
122	1	2	30	9	9	23	-7.829787234	4.7978723404	5.4255319149	4.7340425532	3.2553191489	-8.617021277	2
122	2	1	20	2	5	23	-7.829787234	4.7978723404	5.4255319149	4.7340425532	3.2553191489	-8.617021277	2
122	1	1	10	6	7	23	-7.829787234	4.7978723404	5.4255319149	4.7340425532	3.2553191489	-8.617021277	2
122	2	2	40	6	2	23	-7.829787234	4.7978723404	5.4255319149	4.7340425532	3.2553191489	-8.617021277	2
122	1	2	30	9	9	23	-7.829787234	4.7978723404	5.4255319149	4.7340425532	3.2553191489	-8.617021277	2
122	2	2	40	5	4	23	-7.829787234	4.7978723404	5.4255319149	4.7340425532	3.2553191489	-8.617021277	2
122	2	1	20	5	5	23	-7.829787234	4.7978723404	5.4255319149	4.7340425532	3.2553191489	-8.617021277	2
122	1	2	30	9	9	23	-7.829787234	4.7978723404	5.4255319149	4.7340425532	3.2553191489	-8.617021277	2
122	1	1	10	7	7	23	-7.829787234	4.7978723404	5.4255319149	4.7340425532	3.2553191489	-8.617021277	2
122	2	1	20	6	4	23	-7.829787234	4.7978723404	5.4255319149	4.7340425532	3.2553191489	-8.617021277	2
122	1	1	10	7	7	23	-7.829787234	4.7978723404	5.4255319149	4.7340425532	3.2553191489	-8.617021277	2
123	2	2	40	5	3	22	-5.829787234	18.79787234	7.4255319149	6.7340425532	5.2553191489	-0.617021277	2
123	1	2	30	5	6	22	-5.829787234	18.79787234	7.4255319149	6.7340425532	5.2553191489	-0.617021277	2
123	2	2	40	5	3	22	-5.829787234	18.79787234	7.4255319149	6.7340425532	5.2553191489	-0.617021277	2
123	2	1	20	5	4	22	-5.829787234	18.79787234	7.4255319149	6.7340425532	5.2553191489	-0.617021277	2
123	1	1	10	5	6	22	-5.829787234	18.79787234	7.4255319149	6.7340425532	5.2553191489	-0.617021277	2
123	1	2	30	5	5	22	-5.829787234	18.79787234	7.4255319149	6.7340425532	5.2553191489	-0.617021277	2
123	2	1	20	5	4	22	-5.829787234	18.79787234	7.4255319149	6.7340425532	5.2553191489	-0.617021277	2
123	1	1	10	5	6	22	-5.829787234	18.79787234	7.4255319149	6.7340425532	5.2553191489	-0.617021277	2
123	2	2	40	5	4	22	-5.829787234	18.79787234	7.4255319149	6.7340425532	5.2553191489	-0.617021277	2
123	1	2	30	5	5	22	-5.829787234	18.79787234	7.4255319149	6.7340425532	5.2553191489	-0.617021277	2
123	2	2	40	5	4	22	-5.829787234	18.79787234	7.4255319149	6.7340425532	5.2553191489	-0.617021277	2
123	2	1	20	5	4	22	-5.829787234	18.79787234	7.4255319149	6.7340425532	5.2553191489	-0.617021277	2
123	1	2	30	5	6	22	-5.829787234	18.79787234	7.4255319149	6.7340425532	5.2553191489	-0.617021277	2
123	1	1	10	5	5	22	-5.829787234	18.79787234	7.4255319149	6.7340425532	5.2553191489	-0.617021277	2
123	2	1	20	5	4	22	-5.829787234	18.79787234	7.4255319149	6.7340425532	5.2553191489	-0.617021277	2
123	1	1	10	5	5	22	-5.829787234	18.79787234	7.4255319149	6.7340425532	5.2553191489	-0.617021277	2
124	2	2	40	7	4	21	-3.829787234	-3.20212766	-2.574468085	0.7340425532	-2.744680851	1.3829787234	2
124	1	2	30	7	8	21	-3.829787234	-3.20212766	-2.574468085	0.7340425532	-2.744680851	1.3829787234	2
124	2	2	40	4	4	21	-3.829787234	-3.20212766	-2.574468085	0.7340425532	-2.744680851	1.3829787234	2
124	2	1	20	4	4	21	-3.829787234	-3.20212766	-2.574468085	0.7340425532	-2.744680851	1.3829787234	2
124	1	1	10	4	5	21	-3.829787234	-3.20212766	-2.574468085	0.7340425532	-2.744680851	1.3829787234	2
124	1	2	30	7	7	21	-3.829787234	-3.20212766	-2.574468085	0.7340425532	-2.744680851	1.3829787234	2
124	2	1	20	4	4	21	-3.829787234	-3.20212766	-2.574468085	0.7340425532	-2.744680851	1.3829787234	2
124	1	1	10	6	3	21	-3.829787234	-3.20212766	-2.574468085	0.7340425532	-2.744680851	1.3829787234	2
124	2	2	40	3	3	21	-3.829787234	-3.20212766	-2.574468085	0.7340425532	-2.744680851	1.3829787234	2
124	1	2	30	6	6	21	-3.829787234	-3.20212766	-2.574468085	0.7340425532	-2.744680851	1.3829787234	2
124	2	2	40	3	3	21	-3.829787234	-3.20212766	-2.574468085	0.7340425532	-2.744680851	1.3829787234	2
124	2	1	20	5	4	21	-3.829787234	-3.20212766	-2.574468085	0.7340425532	-2.744680851	1.3829787234	2
124	1	2	30	7	7	21	-3.829787234	-3.20212766	-2.574468085	0.7340425532	-2.744680851	1.3829787234	2
124	1	1	10	5	5	21	-3.829787234	-3.20212766	-2.574468085	0.7340425532	-2.744680851	1.3829787234	2
124	2	1	20	4	3	21	-3.829787234	-3.20212766	-2.574468085	0.7340425532	-2.744680851	1.3829787234	2
124	1	1	10	5	8	21	-3.829787234	-3.20212766	-2.574468085	0.7340425532	-2.744680851	1.3829787234	2
125	2	2	40	4	6	29	7.170212766	6.7978723404	5.4255319149	-5.265957447	2.2553191489	4.3829787234	2
125	1	2	30	6	7	29	7.170212766	6.7978723404	5.4255319149	-5.265957447	2.2553191489	4.3829787234	2
125	2	2	40	6	4	29	7.170212766	6.7978723404	5.4255319149	-5.265957447	2.2553191489	4.3829787234	2
125	2	1	20	4	4	29	7.170212766	6.7978723404	5.4255319149	-5.265957447	2.2553191489	4.3829787234	2
125	1	1	10	7	6	29	7.170212766	6.7978723404	5.4255319149	-5.265957447	2.2553191489	4.3829787234	2
125	1	2	30	9	8	29	7.170212766	6.7978723404	5.4255319149	-5.265957447	2.2553191489	4.3829787234	2
125	2	1	20	4	4	29	7.170212766	6.7978723404	5.4255319149	-5.265957447	2.2553191489	4.3829787234	2
125	1	1	10	7	6	29	7.170212766	6.7978723404	5.4255319149	-5.265957447	2.2553191489	4.3829787234	2
125	2	2	40	5	4	29	7.170212766	6.7978723404	5.4255319149	-5.265957447	2.2553191489	4.3829787234	2
125	1	2	30	7	6	29	7.170212766	6.7978723404	5.4255319149	-5.265957447	2.2553191489	4.3829787234	2
125	2	2	40	6	3	29	7.170212766	6.7978723404	5.4255319149	-5.265957447	2.2553191489	4.3829787234	2
125	2	1	20	6	4	29	7.170212766	6.7978723404	5.4255319149	-5.265957447	2.2553191489	4.3829787234	2
125	1	2	30	7	6	29	7.170212766	6.7978723404	5.4255319149	-5.265957447	2.2553191489	4.3829787234	2
125	1	1	10	7	7	29	7.170212766	6.7978723404	5.4255319149	-5.265957447	2.2553191489	4.3829787234	2
125	2	1	20	3	4	29	7.170212766	6.7978723404	5.4255319149	-5.265957447	2.2553191489	4.3829787234	2
125	1	1	10	7	6	29	7.170212766	6.7978723404	5.4255319149	-5.265957447	2.2553191489	4.3829787234	2
126	2	2	40	8	2	24	-7.829787234	13.79787234	6.4255319149	4.7340425532	4.2553191489	-1.617021277	2
126	1	2	30	7	7	24	-7.829787234	13.79787234	6.4255319149	4.7340425532	4.2553191489	-1.617021277	2
126	2	2	40	8	2	24	-7.829787234	13.79787234	6.4255319149	4.7340425532	4.2553191489	-1.617021277	2
126	2	1	20	8	1	24	-7.829787234	13.79787234	6.4255319149	4.7340425532	4.2553191489	-1.617021277	2
126	1	1	10	6	7	24	-7.829787234	13.79787234	6.4255319149	4.7340425532	4.2553191489	-1.617021277	2
126	1	2	30	7	7	24	-7.829787234	13.79787234	6.4255319149	4.7340425532	4.2553191489	-1.617021277	2
126	2	1	20	8	1	24	-7.829787234	13.79787234	6.4255319149	4.7340425532	4.2553191489	-1.617021277	2
126	1	1	10	8	8	24	-7.829787234	13.79787234	6.4255319149	4.7340425532	4.2553191489	-1.617021277	2
126	2	2	40	7	2	24	-7.829787234	13.79787234	6.4255319149	4.7340425532	4.2553191489	-1.617021277	2
126	1	2	30	8	7	24	-7.829787234	13.79787234	6.4255319149	4.7340425532	4.2553191489	-1.617021277	2
126	2	2	40	8	1	24	-7.829787234	13.79787234	6.4255319149	4.7340425532	4.2553191489	-1.617021277	2
126	2	1	20	7	2	24	-7.829787234	13.79787234	6.4255319149	4.7340425532	4.2553191489	-1.617021277	2
126	1	2	30	7	8	24	-7.829787234	13.79787234	6.4255319149	4.7340425532	4.2553191489	-1.617021277	2
126	1	1	10	8	8	24	-7.829787234	13.79787234	6.4255319149	4.7340425532	4.2553191489	-1.617021277	2
126	2	1	20	8	2	24	-7.829787234	13.79787234	6.4255319149	4.7340425532	4.2553191489	-1.617021277	2
126	1	1	10	7	7	24	-7.829787234	13.79787234	6.4255319149	4.7340425532	4.2553191489	-1.617021277	2
127	2	2	40	9	8	26	2.170212766	9.7978723404	5.4255319149	-5.265957447	0.2553191489	9.3829787234	2
127	1	2	30	8	7	26	2.170212766	9.7978723404	5.4255319149	-5.265957447	0.2553191489	9.3829787234	2
127	2	2	40	7	3	26	2.170212766	9.7978723404	5.4255319149	-5.265957447	0.2553191489	9.3829787234	2
127	2	1	20	3	4	26	2.170212766	9.7978723404	5.4255319149	-5.265957447	0.2553191489	9.3829787234	2
127	1	1	10	5	7	26	2.170212766	9.7978723404	5.4255319149	-5.265957447	0.2553191489	9.3829787234	2
127	1	2	30	7	8	26	2.170212766	9.7978723404	5.4255319149	-5.265957447	0.2553191489	9.3829787234	2
127	2	1	20	8	3	26	2.170212766	9.7978723404	5.4255319149	-5.265957447	0.2553191489	9.3829787234	2
127	1	1	10	6	7	26	2.170212766	9.7978723404	5.4255319149	-5.265957447	0.2553191489	9.3829787234	2
127	2	2	40	9	2	26	2.170212766	9.7978723404	5.4255319149	-5.265957447	0.2553191489	9.3829787234	2
127	1	2	30	7	8	26	2.170212766	9.7978723404	5.4255319149	-5.265957447	0.2553191489	9.3829787234	2
127	2	2	40	7	2	26	2.170212766	9.7978723404	5.4255319149	-5.265957447	0.2553191489	9.3829787234	2
127	2	1	20	4	4	26	2.170212766	9.7978723404	5.4255319149	-5.265957447	0.2553191489	9.3829787234	2
127	1	2	30	5	7	26	2.170212766	9.7978723404	5.4255319149	-5.265957447	0.2553191489	9.3829787234	2
127	1	1	10	6	7	26	2.170212766	9.7978723404	5.4255319149	-5.265957447	0.2553191489	9.3829787234	2
127	2	1	20	6	3	26	2.170212766	9.7978723404	5.4255319149	-5.265957447	0.2553191489	9.3829787234	2
127	1	1	10	7	7	26	2.170212766	9.7978723404	5.4255319149	-5.265957447	0.2553191489	9.3829787234	2
128	2	2	40	6	3	22	-4.829787234	6.7978723404	-5.574468085	6.7340425532	8.2553191489	-2.617021277	2
128	1	2	30	6	7	22	-4.829787234	6.7978723404	-5.574468085	6.7340425532	8.2553191489	-2.617021277	2
128	2	2	40	6	4	22	-4.829787234	6.7978723404	-5.574468085	6.7340425532	8.2553191489	-2.617021277	2
128	2	1	20	6	4	22	-4.829787234	6.7978723404	-5.574468085	6.7340425532	8.2553191489	-2.617021277	2
128	1	1	10	6	6	22	-4.829787234	6.7978723404	-5.574468085	6.7340425532	8.2553191489	-2.617021277	2
128	1	2	30	7	7	22	-4.829787234	6.7978723404	-5.574468085	6.7340425532	8.2553191489	-2.617021277	2
128	2	1	20	6	3	22	-4.829787234	6.7978723404	-5.574468085	6.7340425532	8.2553191489	-2.617021277	2
128	1	1	10	6	6	22	-4.829787234	6.7978723404	-5.574468085	6.7340425532	8.2553191489	-2.617021277	2
128	2	2	40	7	3	22	-4.829787234	6.7978723404	-5.574468085	6.7340425532	8.2553191489	-2.617021277	2
128	1	2	30	6	6	22	-4.829787234	6.7978723404	-5.574468085	6.7340425532	8.2553191489	-2.617021277	2
128	2	2	40	6	4	22	-4.829787234	6.7978723404	-5.574468085	6.7340425532	8.2553191489	-2.617021277	2
128	2	1	20	6	4	22	-4.829787234	6.7978723404	-5.574468085	6.7340425532	8.2553191489	-2.617021277	2
128	1	2	30	6	6	22	-4.829787234	6.7978723404	-5.574468085	6.7340425532	8.2553191489	-2.617021277	2
128	1	1	10	6	6	22	-4.829787234	6.7978723404	-5.574468085	6.7340425532	8.2553191489	-2.617021277	2
128	2	1	20	6	4	22	-4.829787234	6.7978723404	-5.574468085	6.7340425532	8.2553191489	-2.617021277	2
128	1	1	10	6	6	22	-4.829787234	6.7978723404	-5.574468085	6.7340425532	8.2553191489	-2.617021277	2
129	2	2	40	6	4	21	1.170212766	-0.20212766	-1.574468085	5.7340425532	-2.744680851	-1.617021277	2
129	1	2	30	7	8	21	1.170212766	-0.20212766	-1.574468085	5.7340425532	-2.744680851	-1.617021277	2
129	2	2	40	7	4	21	1.170212766	-0.20212766	-1.574468085	5.7340425532	-2.744680851	-1.617021277	2
129	2	1	20	4	3	21	1.170212766	-0.20212766	-1.574468085	5.7340425532	-2.744680851	-1.617021277	2
129	1	1	10	5	7	21	1.170212766	-0.20212766	-1.574468085	5.7340425532	-2.744680851	-1.617021277	2
129	1	2	30	6	7	21	1.170212766	-0.20212766	-1.574468085	5.7340425532	-2.744680851	-1.617021277	2
129	2	1	20	5	4	21	1.170212766	-0.20212766	-1.574468085	5.7340425532	-2.744680851	-1.617021277	2
129	1	1	10	4	6	21	1.170212766	-0.20212766	-1.574468085	5.7340425532	-2.744680851	-1.617021277	2
129	2	2	40	6	5	21	1.170212766	-0.20212766	-1.574468085	5.7340425532	-2.744680851	-1.617021277	2
129	1	2	30	5	7	21	1.170212766	-0.20212766	-1.574468085	5.7340425532	-2.744680851	-1.617021277	2
129	2	2	40	6	5	21	1.170212766	-0.20212766	-1.574468085	5.7340425532	-2.744680851	-1.617021277	2
129	2	1	20	5	4	21	1.170212766	-0.20212766	-1.574468085	5.7340425532	-2.744680851	-1.617021277	2
129	1	2	30	6	7	21	1.170212766	-0.20212766	-1.574468085	5.7340425532	-2.744680851	-1.617021277	2
129	1	1	10	6	5	21	1.170212766	-0.20212766	-1.574468085	5.7340425532	-2.744680851	-1.617021277	2
129	2	1	20	5	4	21	1.170212766	-0.20212766	-1.574468085	5.7340425532	-2.744680851	-1.617021277	2
129	1	1	10	4	5	21	1.170212766	-0.20212766	-1.574468085	5.7340425532	-2.744680851	-1.617021277	2
130	2	2	40	5	4	22	-10.82978723	-2.20212766	-0.574468085	2.7340425532	-0.744680851	-3.617021277	2
130	1	2	30	5	6	22	-10.82978723	-2.20212766	-0.574468085	2.7340425532	-0.744680851	-3.617021277	2
130	2	2	40	5	4	22	-10.82978723	-2.20212766	-0.574468085	2.7340425532	-0.744680851	-3.617021277	2
130	2	1	20	5	4	22	-10.82978723	-2.20212766	-0.574468085	2.7340425532	-0.744680851	-3.617021277	2
130	1	1	10	5	5	22	-10.82978723	-2.20212766	-0.574468085	2.7340425532	-0.744680851	-3.617021277	2
130	1	2	30	5	6	22	-10.82978723	-2.20212766	-0.574468085	2.7340425532	-0.744680851	-3.617021277	2
130	2	1	20	5	4	22	-10.82978723	-2.20212766	-0.574468085	2.7340425532	-0.744680851	-3.617021277	2
130	1	1	10	5	6	22	-10.82978723	-2.20212766	-0.574468085	2.7340425532	-0.744680851	-3.617021277	2
130	2	2	40	5	4	22	-10.82978723	-2.20212766	-0.574468085	2.7340425532	-0.744680851	-3.617021277	2
130	1	2	30	5	6	22	-10.82978723	-2.20212766	-0.574468085	2.7340425532	-0.744680851	-3.617021277	2
130	2	2	40	5	4	22	-10.82978723	-2.20212766	-0.574468085	2.7340425532	-0.744680851	-3.617021277	2
130	2	1	20	5	4	22	-10.82978723	-2.20212766	-0.574468085	2.7340425532	-0.744680851	-3.617021277	2
130	1	2	30	5	6	22	-10.82978723	-2.20212766	-0.574468085	2.7340425532	-0.744680851	-3.617021277	2
130	1	1	10	5	6	22	-10.82978723	-2.20212766	-0.574468085	2.7340425532	-0.744680851	-3.617021277	2
130	2	1	20	5	4	22	-10.82978723	-2.20212766	-0.574468085	2.7340425532	-0.744680851	-3.617021277	2
130	1	1	10	5	6	22	-10.82978723	-2.20212766	-0.574468085	2.7340425532	-0.744680851	-3.617021277	2
131	2	2	40	2	2	20	-6.829787234	9.7978723404	5.4255319149	-4.265957447	4.2553191489	4.3829787234	2
131	1	2	30	9	9	20	-6.829787234	9.7978723404	5.4255319149	-4.265957447	4.2553191489	4.3829787234	2
131	2	2	40	2	2	20	-6.829787234	9.7978723404	5.4255319149	-4.265957447	4.2553191489	4.3829787234	2
131	2	1	20	2	2	20	-6.829787234	9.7978723404	5.4255319149	-4.265957447	4.2553191489	4.3829787234	2
131	1	1	10	8	8	20	-6.829787234	9.7978723404	5.4255319149	-4.265957447	4.2553191489	4.3829787234	2
131	1	2	30	9	9	20	-6.829787234	9.7978723404	5.4255319149	-4.265957447	4.2553191489	4.3829787234	2
131	2	1	20	3	3	20	-6.829787234	9.7978723404	5.4255319149	-4.265957447	4.2553191489	4.3829787234	2
131	1	1	10	8	8	20	-6.829787234	9.7978723404	5.4255319149	-4.265957447	4.2553191489	4.3829787234	2
131	2	2	40	2	2	20	-6.829787234	9.7978723404	5.4255319149	-4.265957447	4.2553191489	4.3829787234	2
131	1	2	30	9	9	20	-6.829787234	9.7978723404	5.4255319149	-4.265957447	4.2553191489	4.3829787234	2
131	2	2	40	2	2	20	-6.829787234	9.7978723404	5.4255319149	-4.265957447	4.2553191489	4.3829787234	2
131	2	1	20	3	3	20	-6.829787234	9.7978723404	5.4255319149	-4.265957447	4.2553191489	4.3829787234	2
131	1	2	30	9	9	20	-6.829787234	9.7978723404	5.4255319149	-4.265957447	4.2553191489	4.3829787234	2
131	1	1	10	9	9	20	-6.829787234	9.7978723404	5.4255319149	-4.265957447	4.2553191489	4.3829787234	2
131	2	1	20	3	3	20	-6.829787234	9.7978723404	5.4255319149	-4.265957447	4.2553191489	4.3829787234	2
131	1	1	10	9	9	20	-6.829787234	9.7978723404	5.4255319149	-4.265957447	4.2553191489	4.3829787234	2
132	2	2	40	3	3	20	8.170212766	-12.20212766	2.4255319149	-4.265957447	-8.744680851	-1.617021277	2
132	1	2	30	8	8	20	8.170212766	-12.20212766	2.4255319149	-4.265957447	-8.744680851	-1.617021277	2
132	2	2	40	3	2	20	8.170212766	-12.20212766	2.4255319149	-4.265957447	-8.744680851	-1.617021277	2
132	2	1	20	5	4	20	8.170212766	-12.20212766	2.4255319149	-4.265957447	-8.744680851	-1.617021277	2
132	1	1	10	6	6	20	8.170212766	-12.20212766	2.4255319149	-4.265957447	-8.744680851	-1.617021277	2
132	1	2	30	8	8	20	8.170212766	-12.20212766	2.4255319149	-4.265957447	-8.744680851	-1.617021277	2
132	2	1	20	4	4	20	8.170212766	-12.20212766	2.4255319149	-4.265957447	-8.744680851	-1.617021277	2
132	1	1	10	6	6	20	8.170212766	-12.20212766	2.4255319149	-4.265957447	-8.744680851	-1.617021277	2
132	2	2	40	3	3	20	8.170212766	-12.20212766	2.4255319149	-4.265957447	-8.744680851	-1.617021277	2
132	1	2	30	7	8	20	8.170212766	-12.20212766	2.4255319149	-4.265957447	-8.744680851	-1.617021277	2
132	2	2	40	4	3	20	8.170212766	-12.20212766	2.4255319149	-4.265957447	-8.744680851	-1.617021277	2
132	2	1	20	4	4	20	8.170212766	-12.20212766	2.4255319149	-4.265957447	-8.744680851	-1.617021277	2
132	1	2	30	8	9	20	8.170212766	-12.20212766	2.4255319149	-4.265957447	-8.744680851	-1.617021277	2
132	1	1	10	7	7	20	8.170212766	-12.20212766	2.4255319149	-4.265957447	-8.744680851	-1.617021277	2
132	2	1	20	4	4	20	8.170212766	-12.20212766	2.4255319149	-4.265957447	-8.744680851	-1.617021277	2
132	1	1	10	7	7	20	8.170212766	-12.20212766	2.4255319149	-4.265957447	-8.744680851	-1.617021277	2
133	2	2	40	3	2	21	12.170212766	-3.20212766	0.4255319149	-1.265957447	0.2553191489	-2.617021277	2
133	1	2	30	8	9	21	12.170212766	-3.20212766	0.4255319149	-1.265957447	0.2553191489	-2.617021277	2
133	2	2	40	4	4	21	12.170212766	-3.20212766	0.4255319149	-1.265957447	0.2553191489	-2.617021277	2
133	2	1	20	3	2	21	12.170212766	-3.20212766	0.4255319149	-1.265957447	0.2553191489	-2.617021277	2
133	1	1	10	5	6	21	12.170212766	-3.20212766	0.4255319149	-1.265957447	0.2553191489	-2.617021277	2
133	1	2	30	6	7	21	12.170212766	-3.20212766	0.4255319149	-1.265957447	0.2553191489	-2.617021277	2
133	2	1	20	2	3	21	12.170212766	-3.20212766	0.4255319149	-1.265957447	0.2553191489	-2.617021277	2
133	1	1	10	6	6	21	12.170212766	-3.20212766	0.4255319149	-1.265957447	0.2553191489	-2.617021277	2
133	2	2	40	4	3	21	12.170212766	-3.20212766	0.4255319149	-1.265957447	0.2553191489	-2.617021277	2
133	1	2	30	6	7	21	12.170212766	-3.20212766	0.4255319149	-1.265957447	0.2553191489	-2.617021277	2
133	2	2	40	3	4	21	12.170212766	-3.20212766	0.4255319149	-1.265957447	0.2553191489	-2.617021277	2
133	2	1	20	2	4	21	12.170212766	-3.20212766	0.4255319149	-1.265957447	0.2553191489	-2.617021277	2
133	1	2	30	8	7	21	12.170212766	-3.20212766	0.4255319149	-1.265957447	0.2553191489	-2.617021277	2
133	1	1	10	5	8	21	12.170212766	-3.20212766	0.4255319149	-1.265957447	0.2553191489	-2.617021277	2
133	2	1	20	2	3	21	12.170212766	-3.20212766	0.4255319149	-1.265957447	0.2553191489	-2.617021277	2
133	1	1	10	6	6	21	12.170212766	-3.20212766	0.4255319149	-1.265957447	0.2553191489	-2.617021277	2
134	2	2	40	3	3	20	-8.829787234	1.7978723404	1.4255319149	-3.265957447	2.2553191489	1.3829787234	2
134	1	2	30	6	7	20	-8.829787234	1.7978723404	1.4255319149	-3.265957447	2.2553191489	1.3829787234	2
134	2	2	40	4	3	20	-8.829787234	1.7978723404	1.4255319149	-3.265957447	2.2553191489	1.3829787234	2
134	2	1	20	4	4	20	-8.829787234	1.7978723404	1.4255319149	-3.265957447	2.2553191489	1.3829787234	2
134	1	1	10	6	5	20	-8.829787234	1.7978723404	1.4255319149	-3.265957447	2.2553191489	1.3829787234	2
134	1	2	30	6	6	20	-8.829787234	1.7978723404	1.4255319149	-3.265957447	2.2553191489	1.3829787234	2
134	2	1	20	5	4	20	-8.829787234	1.7978723404	1.4255319149	-3.265957447	2.2553191489	1.3829787234	2
134	1	1	10	5	5	20	-8.829787234	1.7978723404	1.4255319149	-3.265957447	2.2553191489	1.3829787234	2
134	2	2	40	6	4	20	-8.829787234	1.7978723404	1.4255319149	-3.265957447	2.2553191489	1.3829787234	2
134	1	2	30	6	5	20	-8.829787234	1.7978723404	1.4255319149	-3.265957447	2.2553191489	1.3829787234	2
134	2	2	40	3	4	20	-8.829787234	1.7978723404	1.4255319149	-3.265957447	2.2553191489	1.3829787234	2
134	2	1	20	6	3	20	-8.829787234	1.7978723404	1.4255319149	-3.265957447	2.2553191489	1.3829787234	2
134	1	2	30	7	6	20	-8.829787234	1.7978723404	1.4255319149	-3.265957447	2.2553191489	1.3829787234	2
134	1	1	10	4	4	20	-8.829787234	1.7978723404	1.4255319149	-3.265957447	2.2553191489	1.3829787234	2
134	2	1	20	4	5	20	-8.829787234	1.7978723404	1.4255319149	-3.265957447	2.2553191489	1.3829787234	2
134	1	1	10	5	5	20	-8.829787234	1.7978723404	1.4255319149	-3.265957447	2.2553191489	1.3829787234	2
135	2	2	40	5	3	20	0.170212766	7.7978723404	1.4255319149	1.7340425532	1.2553191489	3.3829787234	2
135	1	2	30	6	6	20	0.170212766	7.7978723404	1.4255319149	1.7340425532	1.2553191489	3.3829787234	2
135	2	2	40	5	3	20	0.170212766	7.7978723404	1.4255319149	1.7340425532	1.2553191489	3.3829787234	2
135	2	1	20	5	3	20	0.170212766	7.7978723404	1.4255319149	1.7340425532	1.2553191489	3.3829787234	2
135	1	1	10	6	6	20	0.170212766	7.7978723404	1.4255319149	1.7340425532	1.2553191489	3.3829787234	2
135	1	2	30	7	6	20	0.170212766	7.7978723404	1.4255319149	1.7340425532	1.2553191489	3.3829787234	2
135	2	1	20	5	3	20	0.170212766	7.7978723404	1.4255319149	1.7340425532	1.2553191489	3.3829787234	2
135	1	1	10	7	6	20	0.170212766	7.7978723404	1.4255319149	1.7340425532	1.2553191489	3.3829787234	2
135	2	2	40	5	3	20	0.170212766	7.7978723404	1.4255319149	1.7340425532	1.2553191489	3.3829787234	2
135	1	2	30	7	6	20	0.170212766	7.7978723404	1.4255319149	1.7340425532	1.2553191489	3.3829787234	2
135	2	2	40	5	3	20	0.170212766	7.7978723404	1.4255319149	1.7340425532	1.2553191489	3.3829787234	2
135	2	1	20	6	3	20	0.170212766	7.7978723404	1.4255319149	1.7340425532	1.2553191489	3.3829787234	2
135	1	2	30	7	6	20	0.170212766	7.7978723404	1.4255319149	1.7340425532	1.2553191489	3.3829787234	2
135	1	1	10	6	6	20	0.170212766	7.7978723404	1.4255319149	1.7340425532	1.2553191489	3.3829787234	2
135	2	1	20	5	3	20	0.170212766	7.7978723404	1.4255319149	1.7340425532	1.2553191489	3.3829787234	2
135	1	1	10	7	6	20	0.170212766	7.7978723404	1.4255319149	1.7340425532	1.2553191489	3.3829787234	2
136	2	2	40	5	4	20	2.170212766	-2.20212766	-2.574468085	2.7340425532	0.2553191489	-2.617021277	2
136	1	2	30	7	7	20	2.170212766	-2.20212766	-2.574468085	2.7340425532	0.2553191489	-2.617021277	2
136	2	2	40	3	3	20	2.170212766	-2.20212766	-2.574468085	2.7340425532	0.2553191489	-2.617021277	2
136	2	1	20	3	3	20	2.170212766	-2.20212766	-2.574468085	2.7340425532	0.2553191489	-2.617021277	2
136	1	1	10	7	7	20	2.170212766	-2.20212766	-2.574468085	2.7340425532	0.2553191489	-2.617021277	2
136	1	2	30	6	7	20	2.170212766	-2.20212766	-2.574468085	2.7340425532	0.2553191489	-2.617021277	2
136	2	1	20	7	2	20	2.170212766	-2.20212766	-2.574468085	2.7340425532	0.2553191489	-2.617021277	2
136	1	1	10	6	6	20	2.170212766	-2.20212766	-2.574468085	2.7340425532	0.2553191489	-2.617021277	2
136	2	2	40	3	4	20	2.170212766	-2.20212766	-2.574468085	2.7340425532	0.2553191489	-2.617021277	2
136	1	2	30	3	6	20	2.170212766	-2.20212766	-2.574468085	2.7340425532	0.2553191489	-2.617021277	2
136	2	2	40	4	4	20	2.170212766	-2.20212766	-2.574468085	2.7340425532	0.2553191489	-2.617021277	2
136	2	1	20	6	3	20	2.170212766	-2.20212766	-2.574468085	2.7340425532	0.2553191489	-2.617021277	2
136	1	2	30	3	6	20	2.170212766	-2.20212766	-2.574468085	2.7340425532	0.2553191489	-2.617021277	2
136	1	1	10	2	6	20	2.170212766	-2.20212766	-2.574468085	2.7340425532	0.2553191489	-2.617021277	2
136	2	1	20	6	3	20	2.170212766	-2.20212766	-2.574468085	2.7340425532	0.2553191489	-2.617021277	2
136	1	1	10	7	7	20	2.170212766	-2.20212766	-2.574468085	2.7340425532	0.2553191489	-2.617021277	2
137	2	2	40	4	3	22	-8.829787234	2.7978723404	-2.574468085	2.7340425532	3.2553191489	-0.617021277	2
137	1	2	30	9	9	22	-8.829787234	2.7978723404	-2.574468085	2.7340425532	3.2553191489	-0.617021277	2
137	2	2	40	3	3	22	-8.829787234	2.7978723404	-2.574468085	2.7340425532	3.2553191489	-0.617021277	2
137	2	1	20	4	4	22	-8.829787234	2.7978723404	-2.574468085	2.7340425532	3.2553191489	-0.617021277	2
137	1	1	10	6	5	22	-8.829787234	2.7978723404	-2.574468085	2.7340425532	3.2553191489	-0.617021277	2
137	1	2	30	8	8	22	-8.829787234	2.7978723404	-2.574468085	2.7340425532	3.2553191489	-0.617021277	2
137	2	1	20	3	3	22	-8.829787234	2.7978723404	-2.574468085	2.7340425532	3.2553191489	-0.617021277	2
137	1	1	10	6	6	22	-8.829787234	2.7978723404	-2.574468085	2.7340425532	3.2553191489	-0.617021277	2
137	2	2	40	3	3	22	-8.829787234	2.7978723404	-2.574468085	2.7340425532	3.2553191489	-0.617021277	2
137	1	2	30	9	9	22	-8.829787234	2.7978723404	-2.574468085	2.7340425532	3.2553191489	-0.617021277	2
137	2	2	40	3	2	22	-8.829787234	2.7978723404	-2.574468085	2.7340425532	3.2553191489	-0.617021277	2
137	2	1	20	3	4	22	-8.829787234	2.7978723404	-2.574468085	2.7340425532	3.2553191489	-0.617021277	2
137	1	2	30	9	9	22	-8.829787234	2.7978723404	-2.574468085	2.7340425532	3.2553191489	-0.617021277	2
137	1	1	10	6	6	22	-8.829787234	2.7978723404	-2.574468085	2.7340425532	3.2553191489	-0.617021277	2
137	2	1	20	3	4	22	-8.829787234	2.7978723404	-2.574468085	2.7340425532	3.2553191489	-0.617021277	2
137	1	1	10	6	6	22	-8.829787234	2.7978723404	-2.574468085	2.7340425532	3.2553191489	-0.617021277	2
138	2	2	40	6	4	21	9.170212766	-31.20212766	-6.574468085	-9.265957447	-8.744680851	-6.617021277	2
138	1	2	30	7	7	21	9.170212766	-31.20212766	-6.574468085	-9.265957447	-8.744680851	-6.617021277	2
138	2	2	40	5	4	21	9.170212766	-31.20212766	-6.574468085	-9.265957447	-8.744680851	-6.617021277	2
138	2	1	20	6	3	21	9.170212766	-31.20212766	-6.574468085	-9.265957447	-8.744680851	-6.617021277	2
138	1	1	10	5	6	21	9.170212766	-31.20212766	-6.574468085	-9.265957447	-8.744680851	-6.617021277	2
138	1	2	30	7	7	21	9.170212766	-31.20212766	-6.574468085	-9.265957447	-8.744680851	-6.617021277	2
138	2	1	20	4	5	21	9.170212766	-31.20212766	-6.574468085	-9.265957447	-8.744680851	-6.617021277	2
138	1	1	10	5	6	21	9.170212766	-31.20212766	-6.574468085	-9.265957447	-8.744680851	-6.617021277	2
138	2	2	40	4	3	21	9.170212766	-31.20212766	-6.574468085	-9.265957447	-8.744680851	-6.617021277	2
138	1	2	30	6	7	21	9.170212766	-31.20212766	-6.574468085	-9.265957447	-8.744680851	-6.617021277	2
138	2	2	40	6	4	21	9.170212766	-31.20212766	-6.574468085	-9.265957447	-8.744680851	-6.617021277	2
138	2	1	20	4	5	21	9.170212766	-31.20212766	-6.574468085	-9.265957447	-8.744680851	-6.617021277	2
138	1	2	30	6	8	21	9.170212766	-31.20212766	-6.574468085	-9.265957447	-8.744680851	-6.617021277	2
138	1	1	10	5	6	21	9.170212766	-31.20212766	-6.574468085	-9.265957447	-8.744680851	-6.617021277	2
138	2	1	20	6	4	21	9.170212766	-31.20212766	-6.574468085	-9.265957447	-8.744680851	-6.617021277	2
138	1	1	10	5	6	21	9.170212766	-31.20212766	-6.574468085	-9.265957447	-8.744680851	-6.617021277	2
139	2	2	40	6	4	27	-12.82978723	9.7978723404	7.4255319149	1.7340425532	3.2553191489	-2.617021277	2
139	1	2	30	7	7	27	-12.82978723	9.7978723404	7.4255319149	1.7340425532	3.2553191489	-2.617021277	2
139	2	2	40	6	4	27	-12.82978723	9.7978723404	7.4255319149	1.7340425532	3.2553191489	-2.617021277	2
139	2	1	20	5	4	27	-12.82978723	9.7978723404	7.4255319149	1.7340425532	3.2553191489	-2.617021277	2
139	1	1	10	6	6	27	-12.82978723	9.7978723404	7.4255319149	1.7340425532	3.2553191489	-2.617021277	2
139	1	2	30	7	7	27	-12.82978723	9.7978723404	7.4255319149	1.7340425532	3.2553191489	-2.617021277	2
139	2	1	20	5	4	27	-12.82978723	9.7978723404	7.4255319149	1.7340425532	3.2553191489	-2.617021277	2
139	1	1	10	5	5	27	-12.82978723	9.7978723404	7.4255319149	1.7340425532	3.2553191489	-2.617021277	2
139	2	2	40	6	4	27	-12.82978723	9.7978723404	7.4255319149	1.7340425532	3.2553191489	-2.617021277	2
139	1	2	30	7	7	27	-12.82978723	9.7978723404	7.4255319149	1.7340425532	3.2553191489	-2.617021277	2
139	2	2	40	6	3	27	-12.82978723	9.7978723404	7.4255319149	1.7340425532	3.2553191489	-2.617021277	2
139	2	1	20	5	4	27	-12.82978723	9.7978723404	7.4255319149	1.7340425532	3.2553191489	-2.617021277	2
139	1	2	30	7	7	27	-12.82978723	9.7978723404	7.4255319149	1.7340425532	3.2553191489	-2.617021277	2
139	1	1	10	6	6	27	-12.82978723	9.7978723404	7.4255319149	1.7340425532	3.2553191489	-2.617021277	2
139	2	1	20	5	4	27	-12.82978723	9.7978723404	7.4255319149	1.7340425532	3.2553191489	-2.617021277	2
139	1	1	10	6	6	27	-12.82978723	9.7978723404	7.4255319149	1.7340425532	3.2553191489	-2.617021277	2
140	2	2	40	3	2	21	-3.829787234	-9.20212766	-2.574468085	0.7340425532	-3.744680851	-3.617021277	2
140	1	2	30	6	7	21	-3.829787234	-9.20212766	-2.574468085	0.7340425532	-3.744680851	-3.617021277	2
140	2	2	40	4	3	21	-3.829787234	-9.20212766	-2.574468085	0.7340425532	-3.744680851	-3.617021277	2
140	2	1	20	4	2	21	-3.829787234	-9.20212766	-2.574468085	0.7340425532	-3.744680851	-3.617021277	2
140	1	1	10	6	7	21	-3.829787234	-9.20212766	-2.574468085	0.7340425532	-3.744680851	-3.617021277	2
140	1	2	30	6	7	21	-3.829787234	-9.20212766	-2.574468085	0.7340425532	-3.744680851	-3.617021277	2
140	2	1	20	4	2	21	-3.829787234	-9.20212766	-2.574468085	0.7340425532	-3.744680851	-3.617021277	2
140	1	1	10	6	6	21	-3.829787234	-9.20212766	-2.574468085	0.7340425532	-3.744680851	-3.617021277	2
140	2	2	40	4	4	21	-3.829787234	-9.20212766	-2.574468085	0.7340425532	-3.744680851	-3.617021277	2
140	1	2	30	6	6	21	-3.829787234	-9.20212766	-2.574468085	0.7340425532	-3.744680851	-3.617021277	2
140	2	2	40	4	3	21	-3.829787234	-9.20212766	-2.574468085	0.7340425532	-3.744680851	-3.617021277	2
140	2	1	20	4	4	21	-3.829787234	-9.20212766	-2.574468085	0.7340425532	-3.744680851	-3.617021277	2
140	1	2	30	6	6	21	-3.829787234	-9.20212766	-2.574468085	0.7340425532	-3.744680851	-3.617021277	2
140	1	1	10	6	6	21	-3.829787234	-9.20212766	-2.574468085	0.7340425532	-3.744680851	-3.617021277	2
140	2	1	20	4	4	21	-3.829787234	-9.20212766	-2.574468085	0.7340425532	-3.744680851	-3.617021277	2
140	1	1	10	6	7	21	-3.829787234	-9.20212766	-2.574468085	0.7340425532	-3.744680851	-3.617021277	2
141	2	2	40	3	3	22	5.170212766	30.79787234	6.4255319149	5.7340425532	9.2553191489	9.3829787234	2
141	1	2	30	8	8	22	5.170212766	30.79787234	6.4255319149	5.7340425532	9.2553191489	9.3829787234	2
141	2	2	40	4	3	22	5.170212766	30.79787234	6.4255319149	5.7340425532	9.2553191489	9.3829787234	2
141	2	1	20	5	4	22	5.170212766	30.79787234	6.4255319149	5.7340425532	9.2553191489	9.3829787234	2
141	1	1	10	5	7	22	5.170212766	30.79787234	6.4255319149	5.7340425532	9.2553191489	9.3829787234	2
141	1	2	30	7	8	22	5.170212766	30.79787234	6.4255319149	5.7340425532	9.2553191489	9.3829787234	2
141	2	1	20	5	3	22	5.170212766	30.79787234	6.4255319149	5.7340425532	9.2553191489	9.3829787234	2
141	1	1	10	5	7	22	5.170212766	30.79787234	6.4255319149	5.7340425532	9.2553191489	9.3829787234	2
141	2	2	40	4	3	22	5.170212766	30.79787234	6.4255319149	5.7340425532	9.2553191489	9.3829787234	2
141	1	2	30	7	8	22	5.170212766	30.79787234	6.4255319149	5.7340425532	9.2553191489	9.3829787234	2
141	2	2	40	3	4	22	5.170212766	30.79787234	6.4255319149	5.7340425532	9.2553191489	9.3829787234	2
141	2	1	20	5	3	22	5.170212766	30.79787234	6.4255319149	5.7340425532	9.2553191489	9.3829787234	2
141	1	2	30	7	8	22	5.170212766	30.79787234	6.4255319149	5.7340425532	9.2553191489	9.3829787234	2
141	1	1	10	5	7	22	5.170212766	30.79787234	6.4255319149	5.7340425532	9.2553191489	9.3829787234	2
141	2	1	20	5	3	22	5.170212766	30.79787234	6.4255319149	5.7340425532	9.2553191489	9.3829787234	2
141	1	1	10	4	7	22	5.170212766	30.79787234	6.4255319149	5.7340425532	9.2553191489	9.3829787234	2
142	2	2	40	4	3	26	-2.829787234	0.7978723404	-5.574468085	-4.265957447	6.2553191489	4.3829787234	2
142	1	2	30	7	8	26	-2.829787234	0.7978723404	-5.574468085	-4.265957447	6.2553191489	4.3829787234	2
142	2	2	40	6	4	26	-2.829787234	0.7978723404	-5.574468085	-4.265957447	6.2553191489	4.3829787234	2
142	2	1	20	4	3	26	-2.829787234	0.7978723404	-5.574468085	-4.265957447	6.2553191489	4.3829787234	2
142	1	1	10	6	6	26	-2.829787234	0.7978723404	-5.574468085	-4.265957447	6.2553191489	4.3829787234	2
142	1	2	30	7	8	26	-2.829787234	0.7978723404	-5.574468085	-4.265957447	6.2553191489	4.3829787234	2
142	2	1	20	4	3	26	-2.829787234	0.7978723404	-5.574468085	-4.265957447	6.2553191489	4.3829787234	2
142	1	1	10	6	6	26	-2.829787234	0.7978723404	-5.574468085	-4.265957447	6.2553191489	4.3829787234	2
142	2	2	40	7	3	26	-2.829787234	0.7978723404	-5.574468085	-4.265957447	6.2553191489	4.3829787234	2
142	1	2	30	7	7	26	-2.829787234	0.7978723404	-5.574468085	-4.265957447	6.2553191489	4.3829787234	2
142	2	2	40	4	3	26	-2.829787234	0.7978723404	-5.574468085	-4.265957447	6.2553191489	4.3829787234	2
142	2	1	20	4	4	26	-2.829787234	0.7978723404	-5.574468085	-4.265957447	6.2553191489	4.3829787234	2
142	1	2	30	7	8	26	-2.829787234	0.7978723404	-5.574468085	-4.265957447	6.2553191489	4.3829787234	2
142	1	1	10	6	6	26	-2.829787234	0.7978723404	-5.574468085	-4.265957447	6.2553191489	4.3829787234	2
142	2	1	20	4	4	26	-2.829787234	0.7978723404	-5.574468085	-4.265957447	6.2553191489	4.3829787234	2
142	1	1	10	6	6	26	-2.829787234	0.7978723404	-5.574468085	-4.265957447	6.2553191489	4.3829787234	2
143	2	2	40	6	4	21	-3.829787234	-17.20212766	-3.574468085	0.7340425532	-3.744680851	-10.61702128	2
143	1	2	30	7	7	21	-3.829787234	-17.20212766	-3.574468085	0.7340425532	-3.744680851	-10.61702128	2
143	2	2	40	6	4	21	-3.829787234	-17.20212766	-3.574468085	0.7340425532	-3.744680851	-10.61702128	2
143	2	1	20	5	4	21	-3.829787234	-17.20212766	-3.574468085	0.7340425532	-3.744680851	-10.61702128	2
143	1	1	10	6	7	21	-3.829787234	-17.20212766	-3.574468085	0.7340425532	-3.744680851	-10.61702128	2
143	1	2	30	6	7	21	-3.829787234	-17.20212766	-3.574468085	0.7340425532	-3.744680851	-10.61702128	2
143	2	1	20	5	4	21	-3.829787234	-17.20212766	-3.574468085	0.7340425532	-3.744680851	-10.61702128	2
143	1	1	10	6	6	21	-3.829787234	-17.20212766	-3.574468085	0.7340425532	-3.744680851	-10.61702128	2
143	2	2	40	5	4	21	-3.829787234	-17.20212766	-3.574468085	0.7340425532	-3.744680851	-10.61702128	2
143	1	2	30	6	7	21	-3.829787234	-17.20212766	-3.574468085	0.7340425532	-3.744680851	-10.61702128	2
143	2	2	40	5	4	21	-3.829787234	-17.20212766	-3.574468085	0.7340425532	-3.744680851	-10.61702128	2
143	2	1	20	5	4	21	-3.829787234	-17.20212766	-3.574468085	0.7340425532	-3.744680851	-10.61702128	2
143	1	2	30	7	7	21	-3.829787234	-17.20212766	-3.574468085	0.7340425532	-3.744680851	-10.61702128	2
143	1	1	10	6	6	21	-3.829787234	-17.20212766	-3.574468085	0.7340425532	-3.744680851	-10.61702128	2
143	2	1	20	5	4	21	-3.829787234	-17.20212766	-3.574468085	0.7340425532	-3.744680851	-10.61702128	2
143	1	1	10	6	6	21	-3.829787234	-17.20212766	-3.574468085	0.7340425532	-3.744680851	-10.61702128	2
144	2	2	40	3	3	24	-6.829787234	-11.20212766	3.4255319149	-4.265957447	-2.744680851	-7.617021277	2
144	1	2	30	7	8	24	-6.829787234	-11.20212766	3.4255319149	-4.265957447	-2.744680851	-7.617021277	2
144	2	2	40	3	3	24	-6.829787234	-11.20212766	3.4255319149	-4.265957447	-2.744680851	-7.617021277	2
144	2	1	20	4	4	24	-6.829787234	-11.20212766	3.4255319149	-4.265957447	-2.744680851	-7.617021277	2
144	1	1	10	6	6	24	-6.829787234	-11.20212766	3.4255319149	-4.265957447	-2.744680851	-7.617021277	2
144	1	2	30	8	7	24	-6.829787234	-11.20212766	3.4255319149	-4.265957447	-2.744680851	-7.617021277	2
144	2	1	20	4	4	24	-6.829787234	-11.20212766	3.4255319149	-4.265957447	-2.744680851	-7.617021277	2
144	1	1	10	6	6	24	-6.829787234	-11.20212766	3.4255319149	-4.265957447	-2.744680851	-7.617021277	2
144	2	2	40	3	4	24	-6.829787234	-11.20212766	3.4255319149	-4.265957447	-2.744680851	-7.617021277	2
144	1	2	30	6	7	24	-6.829787234	-11.20212766	3.4255319149	-4.265957447	-2.744680851	-7.617021277	2
144	2	2	40	3	3	24	-6.829787234	-11.20212766	3.4255319149	-4.265957447	-2.744680851	-7.617021277	2
144	2	1	20	4	4	24	-6.829787234	-11.20212766	3.4255319149	-4.265957447	-2.744680851	-7.617021277	2
144	1	2	30	7	7	24	-6.829787234	-11.20212766	3.4255319149	-4.265957447	-2.744680851	-7.617021277	2
144	1	1	10	7	7	24	-6.829787234	-11.20212766	3.4255319149	-4.265957447	-2.744680851	-7.617021277	2
144	2	1	20	4	4	24	-6.829787234	-11.20212766	3.4255319149	-4.265957447	-2.744680851	-7.617021277	2
144	1	1	10	6	6	24	-6.829787234	-11.20212766	3.4255319149	-4.265957447	-2.744680851	-7.617021277	2
